# Supplementary material for: Transcriptomics and biochemical evidence of trigonelline ameliorating learning and memory decline in the senescence-accelerated mouse prone 8 (SAMP8) model by suppressing proinflammatory cytokines and elevating neurotransmitter release
Source: GeroScience. 2023 Sep 18;46(2):1671–91. doi: 10.1007/s11357-023-00919-x (PMC10828270; doi:10.1007/s11357-023-00919-x)
Supplement: Supplementary file 3 — Supplementary file3 (ZIP 92 KB) [file 11357_2023_919_MOESM3_ESM.zip]

Archive with 11 entries (10 files):
- supplementery excel files/
- supplementery excel files/Heatmap data.xlsx
- __MACOSX/supplementery excel files/._Heatmap data.xlsx
- supplementery excel files/.DS_Store
- __MACOSX/supplementery excel files/._.DS_Store
- supplementery excel files/Significantly enriched GO terms in the BioPlanet_2019 gene set library .xlsx
- __MACOSX/supplementery excel files/._Significantly enriched GO terms in the BioPlanet_2019 gene set library .xlsx
- supplementery excel files/Biological process.xlsx
- __MACOSX/supplementery excel files/._Biological process.xlsx
- supplementery excel files/syngo_ontologies_with_annotations_matching_ hierarchical structure _user_input.xlsx
- __MACOSX/supplementery excel files/._syngo_ontologies_with_annotations_matching_ hierarchical structure _user_input.xlsx
