# Supplementary material for: Transcriptomics and biochemical evidence of trigonelline ameliorating learning and memory decline in the senescence-accelerated mouse prone 8 (SAMP8) model by suppressing proinflammatory cytokines and elevating neurotransmitter release
Source: GeroScience. 2023 Sep 18;46(2):1671–91. doi: 10.1007/s11357-023-00919-x (PMC10828270; doi:10.1007/s11357-023-00919-x)
Supplement: Supplementary file 3 — Supplementary file3 (ZIP 92 KB) [file 11357_2023_919_MOESM3_ESM.zip › supplementery excel files/Heatmap data.xlsx]

## Sheet: 3 neurotransmitter heatmap
AMR1	SAMR1	SAMR1	SAMR1	SAMP8	SAMP8	SAMP8	SAMP8 TG	SAMP8 TG	SAMP8 TG
Adcy3	9.29	9.14	9.32	7.55	7.53	7.69	9.05	9.03	9.19
Adcy6	9.35	9.54	9.28	8.28	8.27	7.92	9.78	9.77	9.42
Adcyap1r1	12.5	12.91	12.8	10.58	11.05	10.99	12.08	12.55	12.49
Adra1b	6.5	6.1	6.32	4.3	3.9	3.99	5.8	5.4	5.49
Drd2	5.3	5.28	6	3.64	4.42	3.62	5.14	5.92	5.12
Erich3	8.45	8.24	8.78	6.25	6.23	6.36	7.75	7.73	7.86
Gabra1	13.82	13.11	14.11	12.06	12.31	12.34	13.56	13.81	13.84
Gabra2	15.05	15.61	14.77	13.28	13.2	13.1	14.78	14.7	14.6
Gabra4	11.76	11.49	12.05	10.22	10.02	10.35	11.72	11.52	11.85
Gria4	10.98	10.95	10.82	9.82	9.06	9.34	11.32	10.56	10.84
Grid1	7.22	7.48	6.9	4.9	5.22	5.46	6.4	6.72	6.96
Grm5	12.46	13.46	13.11	11.16	11.63	11.39	12.66	13.13	12.89

## Sheet: 1.cytokine   heatmap
Gene Symbol	SAMR1	SAMR1	SAMR1	SAMP8	SAMP8	SAMP8	SAMP8 TG	SAMP8 TG	SAMP8 TG
Ccr6	3.99	3.34	3.56	5.07	4.67	5.13	3.99	3.66	3.88
Cx3cl1	12.57	11.78	12.81	13.78	13.82	14.23	12.99	12.5	12.66
Cxcl13	4.45	4.63	5.4	5.88	5.64	6.58	5.19	4.36	4.86
Il13ra1	5.98	5.9	6.25	7.34	7.21	7.33	6.09	6.08	6.05
Il17f	3.22	3.31	3.94	4.85	4.6	5.06	3.15	3.63	3.79
Il31	3.06	2.76	3.15	4.34	3.94	4.4	3.08	3.44	3.18
Il4ra	5.27	4.73	4.78	6.38	5.98	6.35	5.35	4.94	5.47
Ilf3	8.08	8.73	8.29	9.65	9.99	9.47	8.72	8.36	8.63
Irf2bp2	9.49	9.51	9.11	10.48	10.8	10.5	9.69	9.13	9.78
Irf9	4.94	5.22	5.31	6.35	6.16	6.42	5.48	5.46	5.58
Cxcr3	5.39	5.01	4.96	5.83	5.58	4.93	5.22	5.38	5.42
Il12rb2	5.11	5.02	4.7	5.3	5.72	5.17	5.19	4.63	5.49
Il1rl2	4.67	4.48	4.2	4.71	5.03	5.2	4.43	4.86	5.25
Tgif2	5.89	5.61	5.06	5.57	5.42	6.54	5.35	6.15	5.52
Tnfaip2	3.73	3.7	3.95	3.96	3.94	4.45	3.2	4.3	3.68
Tnfaip8	6.51	6.77	6.81	7.61	6.99	6.6	6.49	6.61	6.53
Tnfrsf14	6.94	6.82	6.69	7.37	7.03	6.92	6.87	7.08	6.6
Tnfsf11	3.57	3.87	3.38	3.91	4.4	4.04	3.69	4.15	3.7

## Sheet: 2.synapse heatmap 
Gene Symbol	SAMR1	SAMR1	SAMR1	SAMP8	SAMP8	SAMP8	SAMP8 TG	SAMP8 TG	SAMP8 TG
Apoe	18.16	18.79	18.73	18.75	18.72	18.06	19.14	19.02	18.96
Arrb1	13.47	13.3	13.28	12.96	12.7	13.09	13.53	13.54	13.43
Atp6v1e1	12.78	12.8	12.49	12.9	12.46	12.46	13.08	13.1	13.22
Bcas1	11.81	12.15	11.91	11.12	12.01	11.81	12.64	12.09	12.05
C1qa	5.01	4.28	5.04	4.4	4.94	4.24	5.27	5.06	4.96
Cabp1	10.26	10.47	10.13	10.65	10.23	10.05	10.72	11.22	11.23
Cacna1s	4.48	4.5	4.93	4.45	4.37	4.43	4.75	4.8	4.67
Camk1	9.38	9.4	9.27	9.72	8.94	9.37	9.67	10.17	9.92
Chmp2b	9.62	9.63	9.39	9.44	9.02	9.4	9.78	10.11	9.69
Chrna6	6.05	5.83	5.29	5.45	5.52	5.06	5.74	6.19	5.52
Chrna9	5.22	5.41	5.34	4.74	5.2	4.18	5.45	5.58	5.2
Chrnb1	3.81	3.98	3.86	3.96	4.01	3.57	4.37	4.45	4.68
Chrne	4.59	4.23	4.76	4.35	4.59	4.59	5.11	5.65	4.89
Cngb1	5.98	6.16	5.98	5.12	5.7	5.63	5.77	6.51	5.74
Dbi	8.64	9.11	9.08	8.47	8.9	8.34	9.88	9.67	9.13
Dnm1	13.59	14.25	13.88	13.64	13.28	13.92	14.43	14.07	14.11
Dtnbp1	5.28	5.48	5.61	5.28	5.67	5.42	5.66	6.15	6.04
Eef1a2	13.73	14.07	14.07	14.71	14.07	14.28	14.96	14.55	14.61
Eno1	17.68	17.68	17.37	17.51	17.23	17.32	17.81	17.71	17.82
Eno1b	9.19	8.69	9.04	9.01	8.63	9.21	9.07	9.06	9.01
Etv5	12.5	12.08	11.97	12.48	11.69	12.5	12.4	13.24	12.87
Ext1	10.87	10.91	10.93	11.16	10.73	11.25	11.33	11.4	11.63
Fchsd1	6.39	5.97	5.71	5.71	5.21	5.69	6.08	7.29	5.84
Flot1	9.72	9.75	9.27	10.09	9.82	9.61	10.42	10.43	10.19
Fxr2	12.22	12.31	11.69	12.11	12.13	11.7	12.24	12.54	12.5
Gapdh	18.15	17.78	18.1	18.12	17.75	18.15	18.83	18.49	18.7
Gng3	14.48	14.29	14	14.32	14.48	14.36	15.12	14.66	14.9
Grid1	6.22	6.48	5.9	5.9	6.22	6.46	6.91	6.48	6.8
Klhl17	7.82	7.84	7.77	7.65	7.67	7.77	8.26	8.35	7.96
Lamp1	13.85	13.91	13.86	13.52	13.52	13.61	14.28	13.86	14.15
Ly6c2	6.63	6.18	5.81	6.48	6.65	6.29	6.64	7.35	6.78
Ly6h	8.47	8.9	8.85	8.83	8.8	8.3	9.81	9.23	9.25
Marcksl1	6.01	5.9	5.96	6.19	5.36	5.98	6.45	6.87	6.48
Mdga1	9.06	9.37	9.43	9.09	9.39	9.2	10.39	9.47	9.51
Mt3	8.46	8.81	8.53	8.85	8.92	8.91	9.82	9.42	9.24
Ndufs7	6.73	6.11	6.95	7.15	7.02	7.39	8.96	7.94	8.37
Palm	11.5	12.18	11.87	12.08	12.25	12.02	12.43	12.63	12.6
Park7	8.91	9.39	8.73	9.34	8.84	8.72	9.68	9.52	9.67
Pebp1	9.1	8.76	8.97	8.69	8.67	8.97	9.5	8.94	9.19
Ppp1ca	8.51	8.77	8.17	8.44	8.48	8.03	8.9	8.66	8.98
Psd	13.21	13.8	13.82	13.46	13.8	13.71	14.34	14.34	13.96
Psenen	9.04	8.78	8.96	8.87	8.44	8.64	9.75	9.26	9.32
Psma7	7.57	8.05	7.92	8.09	8.09	7.81	8.21	8.64	8.8
Ptk2	12.31	12.34	12.65	12.27	12.14	12.44	12.63	12.87	13.01
Rph3a	10.23	10.57	10.99	10.43	11.05	11	11.25	11.27	11.42
Rpl10	11.2	10.96	10.71	11.13	11.48	11.41	12.23	12.02	11.86
Rpl10a	10.85	10.58	10.63	10.64	10.63	10.39	11.33	11.08	11.62
Rpl12	12.9	12.48	12.97	13.26	12.69	13.02	13.95	13.94	14.14
Rpl17	13.04	12.69	12.99	12.91	12.57	12.75	13.88	13.18	13.56
Rpl18a	8.96	8.98	9.6	8.8	8.72	8.69	9.43	9.38	9.41
Rpl19	11.39	11.26	11.86	11.92	12.03	11.96	13.04	12.35	12.7
Rpl23	11.54	11.73	11.47	12.13	12	11.82	12.58	12.41	12.16
Rpl24	10.89	10.98	11.4	11.1	11.33	11.16	12.11	11.67	11.82
Rpl26	10.81	10.82	10.91	11.18	11.05	10.76	11.88	11.76	12.06
Rpl29	10.67	10.79	11.2	10.48	10.02	10.39	11.26	10.53	10.78
Rpl37	11.44	11.43	11.24	11.4	10.98	11.39	12.25	11.31	12.39
Rpl5	12.33	12.47	12.41	12.27	12.26	11.85	12.8	12.49	12.48
Rpl8	10.32	10.81	10.14	10.64	10.67	10.61	11.49	11.72	11.65
Rpl9	12.17	12.17	12.4	12.53	12.25	12.13	13.58	13.2	13.21
Rplp0	9.64	9.37	9.21	9.76	9.76	9.77	10.69	9.84	10.3
Rplp2	9.26	9.83	9.21	9.17	9.52	9.12	9.81	9.77	9.73
Rps14	11.71	12.03	11.72	11.25	11.13	11.4	11.99	11.91	11.81
Rps15	12.01	12	12.47	12.29	11.96	12.12	13.27	12.42	12.88
Rps18	9.35	9.66	9.49	9.89	9.5	9.55	10.45	10.71	10.08
Rps21	8.02	7.97	8.95	8.99	8.82	8.81	10.02	9.42	10
Rps23	13.9	14.12	13.66	14.29	14.15	13.89	15.18	14.69	14.7
Rps27rt	7.36	7.19	6.6	6.84	7.24	7.07	8.45	7.42	8.08
Rps3	10.92	11.21	11.11	11.19	11.41	11.35	12.03	12.06	12.12
Rps3a1	12.45	12.25	11.86	12.48	11.87	12.02	13.13	12.46	12.85
Rps4x	10.12	10.01	9.7	9.75	9.97	9.54	10.36	10.36	10.27
Rps7	12.87	12.47	11.87	12.68	12.61	12.35	13.77	13.07	13.49
Rpsa	9.76	9.84	9.83	9.89	9.53	8.95	10.14	10.07	9.99
Slc6a9	8.82	9.5	9.06	8.88	9.18	8.85	8.83	8.57	8.69
Sncb	12.25	12.57	12.45	12.47	11.73	11.99	13.33	13.28	13.34
Snta1	6.69	6.6	6.81	6.82	6.37	6.87	7.29	6.99	7.28
Sphk1	4.68	5.29	4.81	3.86	4.63	3.23	4.18	4.93	4.09
Sumo1	12.35	11.83	11.68	12.05	11.91	11.82	12.78	12.38	12.63
Tpgs1	5.6	5.65	5.43	5.55	5.32	5.62	5.59	5.93	5.96
Uba52	13.57	13.53	14.13	13.43	13.62	13.76	14.71	14.39	14.29
Ucn	5.83	5.82	5.41	5.31	5.24	5.43	6.46	6.32	6.32
Vamp1	13.14	12.96	13.18	13.03	13.45	13.6	14.02	14.05	14.16
Vdac1	14.28	14.22	14.01	14.43	14.21	13.8	14.72	14.63	14.52
