# Supplementary material for: Transcriptomics and biochemical evidence of trigonelline ameliorating learning and memory decline in the senescence-accelerated mouse prone 8 (SAMP8) model by suppressing proinflammatory cytokines and elevating neurotransmitter release
Source: GeroScience. 2023 Sep 18;46(2):1671–91. doi: 10.1007/s11357-023-00919-x (PMC10828270; doi:10.1007/s11357-023-00919-x)
Supplement: Supplementary file 3 — Supplementary file3 (ZIP 92 KB) [file 11357_2023_919_MOESM3_ESM.zip › supplementery excel files/Significantly enriched GO terms in the BioPlanet_2019 gene set library .xlsx]

## Sheet: enriched r supplementy
Term	Number of genes in the input list	Number of genes involved in the pathway	P-value	Genes
Cytoplasmic ribosomal proteins	108	51	2.18312e-23	RPL5;RPLP1;RPLP0;RPL8;RPL10A;RPL9;RPS15;RPS4X;RPS14;RPS16;RPL18A;RPS18;RPS6KA2;RPL35;RPLP2;RPL37;RPS11;RPL39;RPS10;RPS12;RPL21;RPS7;RPS8;RPL23;RPS5;RPS6;RPSA;RPL37A;RPL24;RPL27;RPL26;RPL29;UBA52;RPL10;RPL12;RPS3;RPL13;RPL15;RPL17;RPL19;RPL41;XK;EIF3K;RPS29;EIF3I;EIF3G;FAU;EIF3F;RPS21;RPS24;RPS23
Translation	151	58	7.10184e-21	RPL5;RPLP1;RPLP0;SRP14;RPL8;RPL10A;RPL9;EEF1B2;RPS15;SEC61A2;RPS4X;RPS14;RPS16;RPL18A;RPL36AL;RPS18;SEC61G;RPL35;RPLP2;RPL37;RPS11;RPL39;RPS10;RPS12;RPL21;RPS7;RPS8;RPL23;RPS5;RPS6;SSR3;RPSA;RPL37A;RPL24;RPL27;RPL26;RPL29;UBA52;RPL10;RPL12;RPS3;RPL13;RPL15;RPL17;EIF4B;RPL19;EIF2B5;RPL41;SPCS1;EIF3K;RPS29;EIF3I;EIF3G;FAU;EIF3F;RPS21;RPS24;RPS23
Influenza infection	142	55	4.57608e-20	RPL5;RPLP1;RPLP0;RPL8;RPL10A;RPL9;RPS15;RPS4X;RPS14;RPS16;XPO1;RPL18A;RPS18;RPL35;RPLP2;RPL37;RPS11;RPL39;RPS10;RPS12;RPL21;RPS7;RPS8;RPL23;RPS5;RPS6;RPSA;RPL37A;RPL24;RPL27;NUP98;RPL26;RPL29;UBA52;RPL10;RPL12;AAAS;NUP160;POLR2A;POLR2B;POLR2C;RPS3;POLR2E;RPL13;RPL15;RPL17;RPL19;CPSF4;RPL41;XK;RPS29;FAU;RPS21;RPS24;RPS23
Influenza viral RNA transcription and replication	125	51	7.01179e-20	RPL5;SMG1;RPLP1;RPLP0;RPL8;RPL10A;RPL9;RPS15;RPS4X;RPS14;RPS16;RPL18A;RPS18;RPL35;RPLP2;RPL37;RPS11;RPL39;RPS10;RPS12;RPL21;RPS7;RPS8;RPL23;RPS5;RPS6;RPSA;RPL37A;RPL24;RPL27;RPL26;RPL29;UBA52;RPL10;RPL12;POLR2A;POLR2B;POLR2C;RPS3;POLR2E;RPL13;RPL15;RPL17;RPL19;RPL41;XK;RPS29;FAU;RPS21;RPS24;RPS23
Electron transport chain	105	43	4.70161e-17	ATP5S;ND6;COX7B;NDUFB7;NDUFB10;UQCRB;NDUFB5;COX4I1;COX17;NDUFB3;NDUFB2;ATP5C1;ATP5J;COX7A2;ATP5H;COX6A1;ATP5O;ATP5G2;COX5B;COX5A;ATP5L;ATP5B;ATP5E;NDUFV2;COX8A;NDUFA8;NDUFA3;ATPIF1;NDUFC2;NDUFC1;COX6C;ATP5J2;COX6B1;NDUFS8;NDUFS7;UQCRQ;NDUFS5;NDUFAB1;UQCRC1;NDUFS3;NDUFS2;ND2;SLC25A4
Respiratory electron transport, ATP biosynthesis by chemiosmotic coupling, and heat production by uncoupling proteins	81	37	9.45332e-17	COX7B;NDUFA13;NDUFB7;NDUFB10;UQCRB;NDUFB11;NDUFB5;COX4I1;NDUFB3;NDUFB2;ATP5C1;ATP5J;ATP5H;COX6A1;ATP5O;COX5B;COX5A;ATP5L;ATP5B;ATP5E;NDUFV2;COX8A;NDUFA8;NDUFA3;NDUFC2;NDUFC1;COX6C;ATP5J2;COX6B1;NDUFS8;NDUFS7;UQCRQ;NDUFS5;NDUFAB1;NDUFS3;UQCRC1;NDUFS2
Oxidative phosphorylation	136	47	4.23639e-15	ATP5S;ND6;COX7B;NDUFB7;NDUFB10;UQCRB;NDUFB5;COX4I1;COX17;NDUFB3;NDUFB2;ATP5C1;ATP5J;COX7A2;ATP5H;TCIRG1;COX6A1;ATP5O;ATP5G2;COX5B;COX5A;ATP5L;ATP5B;ATP5E;ATP6V1E1;NDUFV2;COX8A;NDUFA8;ATP6V0B;NDUFA3;NDUFC2;NDUFC1;COX6C;ATP5J2;COX6B1;ATP4A;NDUFS8;NDUFS7;UQCRQ;NDUFS5;NDUFAB1;UQCRC1;ATP6V1B2;NDUFS3;NDUFS2;ND2;ATP6V0D2
Tricarboxylic acid (TCA) cycle and respiratory electron transport	117	41	1.38335e-13	NDUFA13;COX7B;NDUFB7;NDUFB10;UQCRB;NDUFB11;NDUFB5;COX4I1;NDUFB3;NDUFB2;ATP5C1;ATP5J;ATP5H;COX6A1;ATP5O;COX5B;COX5A;ATP5L;ATP5B;LDHA;ATP5E;NDUFV2;COX8A;NDUFA8;NDUFA3;IDH2;NDUFC2;NDUFC1;COX6C;ATP5J2;COX6B1;NDUFS8;NDUFS7;UQCRQ;NDUFS5;NDUFAB1;UQCRC1;NDUFS3;NDUFS2;SUCLG1;L2HGDH
Cap-dependent translation initiation	73	31	3.36441e-13	RPL5;RPL10;RPLP1;RPL12;RPLP0;RPL10A;RPL8;RPL9;RPL18A;RPL35;RPLP2;RPL13;RPL37;RPL15;RPL39;RPL17;EIF4B;RPL19;RPL41;RPL21;RPL23;EIF3K;EIF3I;RPL37A;EIF3G;RPL24;RPL27;RPL26;EIF3F;RPL29;UBA52
Protein metabolism	442	93	1.24237e-12	DPAGT1;RPL5;GALNT13;GALNT16;GPAA1;GALNT15;RPLP1;RPLP0;RPL8;RPL10A;SRP14;RPL9;MANEA;RPS15;EEF1B2;SEC61A2;RPS4X;RPS14;RPS16;RPL18A;RPS18;SEC61G;TIMM17A;RPL35;RPLP2;MUC13;TIMM17B;PMPCA;RPL37;RPS11;RPL39;RPS10;RPS12;ST6GAL1;RPL21;RPS7;RPS8;RPL23;SPHK1;RPS5;SSR3;RPS6;DHPS;PAM16;RPSA;MUC3A;SUMF2;DPM2;RPL37A;B3GNT3;RPL24;RPL27;VDAC1;RPL26;RPL29;UBA52;SLC25A4;PFDN5;PFDN6;B4GALT5;RPL10;RPL12;USP11;EIF5A2;…
Parkinson's disease	131	41	2.1381e-12	ND6;COX7B;NDUFB7;NDUFB10;UQCRB;NDUFB5;COX4I1;NDUFB3;NDUFB2;ATP5C1;ATP5J;COX7A2;PARK7;ATP5H;COX6A1;ATP5O;ATP5G2;COX5B;COX5A;ATP5B;UCHL1;ATP5E;NDUFV2;SLC18A1;COX8A;NDUFA8;NDUFA3;NDUFC2;NDUFC1;COX6C;COX6B1;NDUFS8;NDUFS7;UQCRQ;NDUFS5;NDUFAB1;UQCRC1;NDUFS3;NDUFS2;VDAC1;ND2;SLC25A4
Disease	674	123	1.06216e-11	RPL5;GTF2B;RPL8;RPL10A;RPL9;RPS15;RPS14;RPS16;RPL18A;RPS18;PSMD1;RPL35;RPL37;ATP6V1E1;RPS11;RPL39;RPS10;RPS12;HIST1H2AB;SLC30A6;RPL21;RPS7;RPS8;RPL23;RPS5;PRKCD;RPS6;RPSA;ERN1;PSME4;RPL24;RPL27;NUP98;RPL26;RPL29;UBA52;ATP6V0D2;ATF4;CUL7;H2AFB1;AAAS;PLA2G7;NUP160;FGF20;IGFBP6;CPSF4;RPL41;IGF2;ASNS;HIST1H4A;RPS29;PAH;NMT2;HYOU1;TPP1;RPS21;RPS24;RPS23;CDKN1A;FKBP14;RPLP1;RPLP0;TCIRG1;RPS4X;XPO1;RPLP…
Huntington's disease	184	49	6.49888e-11	COX7B;COX4I1;ATP5C1;COX6A1;ATP5G2;GRM5;COX8A;GPX1;NDUFC2;NDUFC1;COX6B1;NDUFS8;PLCB4;NDUFS7;TBPL2;NDUFS5;UQCRC1;NDUFS3;NDUFS2;VDAC1;SLC25A4;DNAH1;NDUFB7;NDUFB10;UQCRB;DCTN2;NDUFB5;NDUFB3;NDUFB2;ATP5J;COX7A2;ATP5H;ATP5O;COX5B;COX5A;ATP5B;POLR2A;POLR2B;ATP5E;POLR2C;AP2S1;POLR2E;NDUFV2;NDUFA8;NDUFA3;COX6C;SOD1;UQCRQ;NDUFAB1
Alzheimer's disease	169	46	1.11634e-10	COX7B;NDUFB7;NDUFB10;UQCRB;NDUFB5;COX4I1;NDUFB3;NDUFB2;ATP5C1;ATP5J;CALML3;COX7A2;CACNA1C;ATP5H;COX6A1;ATP5O;ATP5G2;COX5B;COX5A;ATP5B;PPP3CB;ATP5E;CAPN2;CACNA1S;APOE;NOS1;NDUFV2;COX8A;PSENEN;NDUFA8;NDUFA3;NDUFC2;NDUFC1;COX6C;COX6B1;ERN1;NDUFS8;PLCB4;NDUFS7;UQCRQ;NDUFS5;NDUFAB1;UQCRC1;NDUFS3;NDUFS2;GAPDH
Activation of mRNA upon binding of the cap-binding complex and eIFs, and subsequent binding to 43S	57	24	1.93596e-10	RPS7;RPS8;RPS5;RPS6;RPSA;RPS4X;RPS15;RPS14;RPS16;EIF3K;RPS18;RPS29;EIF3I;RPS3;EIF3G;FAU;EIF3F;RPS11;RPS10;RPS21;EIF4B;RPS24;RPS12;RPS23
Chemiosmotic coupling formation of ATP	18	13	7.30632e-06	ATP5B;ATP5E;ATP5C1;ATP5J;ATP5H;ATP5O;ATP5L;ATP5J2
Gene expression	968	128	0.000354684	RPL5;GTF2B;RORB;RBPJ;SRP14;RPL8;RPL10A;RPL9;CTGF;CCAR1;EEF1B2;RPS15;RPS14;RPS16;SNRPD2;RPL18A;RPS18;PSMD1;RPL35;RPL37;RPS11;RPL39;RPS10;RPS12;HIST1H2AB;RPL21;RPS7;RPS8;RPL23;RPS5;PRKCD;RPS6;RPSA;NRBP1;WDR77;SRRM1;HNRNPUL1;PSME4;RPL24;SRSF4;RPL27;SRSF5;NUP98;RPL26;MAML3;RPL29;SRSF7;UBA52;SNRPA;SNRPB;H2AFB1;CSTF3;AAAS;NUP160;PCBP1;MED31;EIF2B5;RPL41;AIMP2;HIST1H4A;PAN3;RPS29;HNRNPF;IARS;RPS21;RPS24…
Cardiac muscle contraction	80	18	0.000672572	COX8A;COX7B;UQCRB;COX4I1;COX7A2;CACNA1C;COX6A1;COX5B;COX6C;COX5A;COX6B1;CACNB2;SLC9A6;UQCRQ;FXYD2;UQCRC1;CACNA1S;CACNG5
Adherens junction actin cytoskeletal organization	39	29	0.0014098	CDH4;CDH3;CDH10;CTNND1;CDH24;CDH13;CTNNB1;MLLT4;CDH8
HIV infection	200	33	0.00229438	GTF2B;AAAS;PSMA7;NUP160;XPO1;PSMB5;POLR2A;PSMB3;POLR2B;POLR2C;TCEB3;AP2S1;POLR2E;PSMD1;TCEB2;RANBP1;NPM1;TAF10;VPS37C;GTF2H2;SSRP1;GTF2H3;PSMB8;PSMC3;PACS1;PSMA2;PSME4;NMT2;NUP98;TAF5;UBA52;SLC25A4;TAF1
Beta-3 integrin cell surface interactions	43	11	0.00248184	VTN;SPHK1;ITGA2B;TNC;FN1;COL4A6;PECAM1;THY1;L1CAM;EDIL3;VEGFA
Apoptotic cleavage of cell adhesion proteins	15	11	0.00259765	TJP1;OCLN;CTNNB1;PKP1;DSG2
Cardiac protection against reactive oxygen species	17	11	0.00259765	GABRA2;GPX1;GABRA4;SOD3;SOD1
Metabolism	1615	192	0.00328402	DPAGT1;PANK2;NDUFA13;GALNT13;GALNT16;DGKB;GALNT15;ATP5C1;ENO1;COX6A1;CTGF;LIPF;NDST1;FADS2;COL4A3BP;ATP6V1E1;GGT1;PTGDS;CSGALNACT1;ST6GAL1;ACSL1;GLCE;OMD;PHKA2;COX6B1;ATP5J2;PISD;CACNB2;DPM2;UQCRC1;SUCLG1;NUP98;ATP6V0D2;ND2;DGKI;ND6;MTMR2;MTMR3;UQCRB;NDUFB10;NDUFB11;ABCB4;MGST3;COX17;MTTP;GMPR;ATP5J;CACNA1C;ATP5H;PLD1;AAAS;ATP5O;PLA2G7;CES5A;CACNA1E;OAZ1;NUP160;FUT4;ATP5L;HSD11B1;ATP5B;LDHA;PTDSS…
HIV-1 transcription initiation	39	10	0.00378103	POLR2A;POLR2B;GTF2B;POLR2C;TAF10;POLR2E;GTF2H2;TAF5;GTF2H3;TAF1
RNA polymerase II transcription	101	19	0.0044004	GTF2B;CSTF3;TAF10;SSRP1;GTF2H2;GTF2H3;SRRM1;POLR2A;POLR2B;POLR2C;TCEB3;POLR2E;TCEB2;SRSF4;SRSF5;TAF5;SRSF7;SNRPB;TAF1
S6K1 signaling	14	8	0.00479691	RPTOR;RPS6;EIF4B;MTOR
Messenger RNA processing	203	32	0.00539027	TMED10;SFSWAP;CSTF3;SF3B6;CELF2;DDX20;ADAR;AAAS;NUP160;CCAR1;SNRPD2;POLR2A;POLR2B;PCBP1;POLR2C;POLR2E;SF3B1;CPSF4;GTF2H2;GTF2H3;SMC1A;SRRM1;HNRNPUL1;HNRNPF;SRSF4;NUP98;SRSF5;CLASRP;SRSF7;RBMX;SNRPA;SNRPB
HIV life cycle	118	21	0.00558175	RANBP1;GTF2B;TAF10;VPS37C;SSRP1;GTF2H2;AAAS;GTF2H3;NUP160;XPO1;POLR2A;POLR2B;POLR2C;TCEB3;POLR2E;NMT2;TCEB2;NUP98;TAF5;UBA52;TAF1
Inhibition of insulin secretion by adrenaline/noradrenaline	38	29	0.00577059	GNGT1;CACNB2;GNG3;GNGT2;GNG7;GNB2;CACNA1C;ADCY6
HIV genome transcription	61	13	0.00586925	GTF2B;TAF10;SSRP1;GTF2H2;GTF2H3;POLR2A;POLR2B;POLR2C;TCEB3;POLR2E;TCEB2;TAF5;TAF1
Transmembrane transport of small molecules	432	59	0.0066077	SLC35B4;SLC2A1;SLC2A3;TCIRG1;SLC7A11;GNGT1;GNGT2;HEPH;SLC39A6;SLC39A7;ATP6V1E1;SLC18A1;SLC30A6;ATP6V0B;ABCC1;SLC13A4;SLC30A8;ATP11C;ATP11B;SLC5A6;SLC7A6;SLC7A8;SLC9A6;PEX3;SLC9A8;SLC9A9;ATP6V1B2;NUP98;ATP6V0D2;ABCG4;SLC29A3;SLC22A3;SLC26A2;SLC24A4;SLC22A6;SLC20A1;ADCY3;SLC5A1;AAAS;SLC5A3;ADCY6;NUP160;GLRA2;GNG3;GNG7;HMOX2;GABRA2;SLC35A2;GABRA4;CP;SLC6A6;ATP4A;SLC4A9;SLC6A9;FXYD2;GNB2;SLCO4C1;SLC2…
Cell junction organization	84	16	0.00755447	VASP;LAMB3;CTNND1;CLDN1;MLLT4;CDH8;CDH4;CDH3;CDH10;CLDN8;CLDN19;CDH13;FLNA;CDH24;CTNNB1;FERMT2
Cell-cell communication	129	22	0.00773552	VASP;LAMB3;DCC;CTNND1;MAGI2;ACTN4;CLDN1;MLLT4;CDH8;PTK2;CDH4;CDH3;CLDN8;CDH10;NCK2;CLDN19;CDH24;CDH13;FLNA;CTNNB1;SPTAN1;FERMT2
Diabetes pathways	237	23	0.00794694	SLC30A6;MBTPS1;CUL7;FKBP14;EXOC7;IGF2;ASNS;WIPI1;PLA2G7;ADD1;ERN1;EXOSC4;SPCS1;EXOC4;IGF2BP1;EXOC3;HYOU1;TPP1;EXOC6;IGFBP6;EXTL3;EXOC2;ATF4
Capped intron-containing pre-mRNA processing	138	23	0.00866915	CSTF3;SF3B6;AAAS;SMC1A;NUP160;CCAR1;SRRM1;SNRPD2;HNRNPUL1;POLR2A;POLR2B;PCBP1;HNRNPF;POLR2C;POLR2E;SRSF4;NUP98;SRSF5;SRSF7;SF3B1;RBMX;SNRPA;SNRPB
Glutathione metabolism	51	11	0.00988264	GSTZ1;GPX1;GSTM1;GPX4;MGST3;GSS;GSTA2;IDH2;GPX7;GGT1;GSTM5
Glycosaminoglycan biosynthesis: heparan sulfate	27	26	0.0110871	EXT1;NDST1;EXTL2;EXTL1;GLCE;B3GALT6;EXTL3
Interaction between L1-type proteins and ankyrins	38	19	0.0110871	KCNQ2;KCNQ3;ANK2;SCN3B;L1CAM;SPTAN1;SCN1B
Mitochondrial protein import	52	11	0.0114436	HSPA9;TIMM8B;ATP5B;PAM16;COX17;TIMM17A;TIMM17B;PMPCA;VDAC1;SLC25A4;TOMM6
Aurora B signaling	39	9	0.0121235	PPP1CC;NPM1;NSUN2;CDCA8;PEBP1;KLHL13;SMC4;AURKA;MYLK
E-cadherin nascent AJ-like junctions pathway	38	7	0.0121235	ENAH;TJP1;TIAM1;CCND1;CTNND1;CTNNB1;ITGAE;MLLT4;WASF2
Transport of glucose and other sugars, bile salts and organic acids, metal ions and amine compounds	96	17	0.0124425	SLC30A6;SLC22A3;SLC22A6;SLC30A8;SLC13A4;SLC2A1;SLC2A3;SLC5A1;SLC5A3;CP;SLC6A6;HEPH;SLC6A9;SLC39A6;SLC39A7;SLC22A8;SLC18A1
Glucagon-type ligand receptors	33	8	0.0130961	GNGT1;ADCYAP1R1;GNG3;GNGT2;SCT;GNG7;GNB2;VIP
SLC-mediated transmembrane transport	251	36	0.0145735	SLC22A3;SLC22A6;SLC26A2;SLC24A4;SLC35B4;SLC20A1;SLC2A1;SLC2A3;SLC5A1;SLC7A11;AAAS;SLC5A3;NUP160;HEPH;SLC39A6;SLC39A7;SLC18A1;SLC35A2;SLC30A6;SLC30A8;SLC13A4;CP;SLC5A6;SLC6A6;SLC7A6;SLC4A9;SLC6A9;SLC7A8;SLC9A6;SLC9A8;SLCO4C1;SLC9A9;NUP98;SLC22A8;SLC26A3;SLC29A3
Messenger RNA splicing: major pathway	68	13	0.0147011	SF3B6;CSTF3;SMC1A;CCAR1;SRRM1;HNRNPUL1;PCBP1;HNRNPF;SRSF4;SRSF5;SRSF7;RBMX;SNRPA
Basic mechanisms of SUMOylation	13	6	0.0153141	SUMO1;SUMO3;UBA2
Multi-drug resistance factors	43	23	0.0153141	ABCC1;ABCB4;ABCB11
Dual incision reaction in TC-NER	47	28	0.0167697	POLR2A;POLR2B;ERCC4;POLR2C;POLR2E;GTF2H2;GTF2H3
RNA polymerase II promoter escape	36	22	0.0171811	GTF2B;TAF10;GTF2H2;TAF5;GTF2H3;TAF1
Smooth muscle contraction	6	2	0.0171811	ACTA2;MYL6;ITGB5;MYH11;MYLK;MYL12B
Keratan sulfate degradation	24	11	0.0177561	OMD;OGN;PRELP;FMOD
Mammalian target of rapamycin complex 1 (mTORC1)-mediated signaling	16	11	0.0177561	RPTOR;RPS6;EIF4B;MTOR
Vitamin C in the brain	33	23	0.0177561	SLC2A1;COL4A6;SLC2A3;P4HB
Basal transcription factors	35	8	0.0186125	GTF2B;TAF10;TBPL2;GTF2H2;TAF5;GTF2H3;TAF2;TAF1
Proteasome degradation	63	12	0.0191637	UCHL1;PSMB5;PSMC3;H2AFZ;PSMA2;PSMB3;NEDD4;HIST1H2AE;PSMD1;PSMA7;PSMB8;HIST1H2AB
Messenger RNA splicing: minor pathway	42	9	0.0195225	POLR2A;SNRPD2;POLR2B;SF3B6;POLR2C;POLR2E;SF3B1;SRSF7;SNRPB
Apoptosis regulation	78	14	0.0197193	CDKN1A;DCC;SHFM1;DAPK3;POMP;PSMA7;PSMB8;PSMB5;PSMC3;PSMA2;PSMB3;PSME4;PSMD1;UBA52
Arf6 integrin-mediated signaling pathway	49	10	0.0197907	EXOC7;IL2RA;CTNND1;ITGA11;EXOC4;EXOC3;CTNNB1;EXOC6;PLD1;EXOC2
Integrin beta-5 pathway	35	27	0.0210609	VTN;ITGB5;FN1;ITGB8;EDIL3
Synaptic proteins at the synaptic junction	55	17	0.0210609	PCLO;GUK1;NRXN3;SPTAN1;ADD1
TRAF6-mediated IRF7 activation	37	30	0.0242471	IFNA5;IFIH1;MAVS;SIKE1;IFNA1;TRAF6;IKBKE
DNA replication pre-Initiation	88	15	0.025009	RB1;CDKN1A;MCM10;CDC7;PSMA7;PSMB8;DBF4;PSMB5;PSMC3;PSMA2;PSMB3;ORC3;PSME4;PSMD1;UBA52
Nucleotide excision repair	58	11	0.0250441	RFC3;POLR2A;RFC2;POLR2B;ERCC4;POLD1;POLR2C;XPA;POLR2E;GTF2H2;GTF2H3
Alpha-6 beta-4 integrin signaling pathway	57	31	0.0287289	LAMB3;LAMB2;PRKCD;GAB1;IRS2;MTOR;PTK2
Apoptotic execution phase	52	10	0.0291207	TJP1;OCLN;PRKCD;GAS2;PKP1;CTNNB1;DSG2;SPTAN1;ADD1;PTK2
G alpha (z) signaling events	45	9	0.0297327	GNGT1;RGS4;GNG3;GNGT2;GNG7;GNB2;PRKCD;ADCY3;ADCY6
Integrin-linked kinase signaling	49	12	0.0297327	XPO1;CCND1;NACA;NCK2;ELMO2;CTNNB1;CKAP5;AURKA;ILKAP
Arrhythmogenic right ventricular cardiomyopathy (ARVC)	75	13	0.0312547	ITGB5;ITGA2B;ACTN4;CACNA1C;CACNB2;SGCB;ITGA11;DAG1;ITGB8;CTNNB1;DSG2;CACNA1S;CACNG5
Cellular response to hypoxia	36	25	0.0316158	EGLN3;EGLN2;TCEB2;HIF3A;UBA52;VEGFA
Glutathione conjugation	57	34	0.0316158	GSTM1;MGST3;GSS;GSTA2;GGT1;GSTM5
Metal ion solute carrier family (SLC) transporters	52	23	0.0316158	SLC30A6;SLC30A8;HEPH;SLC39A6;SLC39A7;CP
Hypoxic and oxygen homeostasis regulation of HIF-1-alpha	65	19	0.0335494	EGLN3;EGLN2;TCEB2;HIF3A;GNB2L1
Iron uptake and transport	39	8	0.0342688	ATP6V0B;HEPH;ATP6V1B2;TCIRG1;ATP6V1E1;CP;ATP6V0D2;HMOX2
DNA replication	207	29	0.0344187	RB1;CDKN1A;CDCA8;MCM10;PSMA7;NUP160;PPP1CC;XPO1;PSMB5;PSMB3;ORC3;POLD1;PSMD1;CLASP1;RFC3;RFC2;CDC7;SMC1A;CKAP5;PSMB8;CENPE;APITD1;DBF4;PSMC3;PSMA2;PSME4;NUP98;UBA52;SPC25
Licensing factor removal from origins	61	11	0.0350967	PSMB5;PTTG1;PSMC3;PSMA2;PSMB3;ORC3;PSMD1;MCM10;PSMA7;AZIN1;PSMB8
Vascular smooth muscle contraction	116	18	0.0357813	PLA2G12A;NPR1;PRKCD;ADCY3;CALML3;CACNA1C;ADRA1B;ADCY6;MYLK;PPP1CA;ACTA2;PPP1CC;MYL6;PLCB4;MYH11;MRVI1;CACNA1S;RAMP1
Vitamin C (ascorbate) metabolism	23	8	0.0368795	CYB5R3;SLC2A1;SLC2A3
TGF-beta regulation of extracellular matrix	565	69	0.037833	RB1;RPL5;CELF2;SUV39H1;TNC;SLC2A1;PEBP1;SPINT2;SLC7A11;CROT;CLDN1;ARHGAP6;IFIT3;ETS2;CTGF;RGS4;CDH4;PPP3CB;UCHL1;EFEMP1;RPL18A;CCND1;PTTG1;NCK2;TIMP3;CDK5RAP2;KLF10;FOXD1;DHPS;LMO7;ETV5;TGFBR3;ACTA2;LOX;HECA;COLEC12;CAMK2B;KCNE3;SLC20A1;TACSTD2;AEBP1;NOL3;AKAP2;FUT4;PLN;ASNA1;APOE;CTNNAL1;MBTPS1;GOT1;DENND4A;FZD7;IDH2;FN1;ASNS;BTBD11;CDC7;SOD3;CHERP;PPP1CA;VEGFA;EXT1;BRE;ID2;ITGA11;OGN;FKBP1B;IAR…
Cell cycle checkpoints	117	18	0.0385308	CDKN1A;RFC3;RFC2;CDC7;MCM10;PSMA7;PSMB8;DBF4;PSMB5;PSMC3;PSMA2;PSMB3;ORC3;CDC27;PSME4;PSMD1;RAD9B;UBA52
Global genomic nucleotide excision repair (GG-NER)	33	7	0.039296	RFC3;RFC2;ERCC4;POLD1;XPA;GTF2H2;GTF2H3
Vibrio cholerae infection	55	10	0.0412031	SEC61A2;TJP1;ATP6V0B;SEC61G;KCNQ1;ATP6V1B2;ADCY3;TCIRG1;ATP6V1E1;ATP6V0D2
TRAF3-dependent IRF activation pathway	42	14	0.0424177	IFIH1;MAVS;SIKE1;IKBKE
Viral messenger RNA biosynthesis	42	14	0.0424177	POLR2A;POLR2B;POLR2C;POLR2E
Visual signal transduction	176	144	0.0424177	GNGT2;GUCA1A;ARRB1;SLC25A22
Axon guidance	325	42	0.0430815	SEMA5A;NFAT5;ITGA2B;CACNA1C;MYL12B;ROBO1;RND1;PPP3CB;ALCAM;RPS6KA2;AP2S1;PLXNA2;NCK2;NRTN;MYH11;CACNA1S;SCN3B;EPHB1;SPTAN1;SRGAP1;NEO1;SCN1B;CLASP1;VASP;EPHA4;TRPC5;EPHA6;MYO10;DCC;ANK2;GFRA1;L1CAM;PTK2;DNM1;GFRA4;ENAH;CACNB2;MYL6;KCNQ2;KCNQ3;NUMB;EPHA3
Insulin biosynthesis and processing	41	8	0.0447119	SLC30A6;SPCS1;EXOC7;EXOC4;EXOC3;EXOC6;SRP14;EXOC2
Antigen processing: cross presentation	79	13	0.0452777	ITGB5;PSMA7;PSMB8;TAPBP;SEC61A2;PSMB5;PSMC3;PSMA2;PSMB3;SEC61G;PSME4;PSMD1;UBA52
Glycerophospholipid metabolism	79	13	0.0452777	PLA2G12A;CHKA;DGKB;EPT1;MBOAT2;PLD1;AGPAT3;PISD;PTDSS1;PEMT;CHPT1;DGKI;CDS2
HIV factor interactions with host	128	19	0.0468629	RANBP1;NPM1;AAAS;NUP160;PSMA7;PSMB8;XPO1;PSMB5;PSMC3;PACS1;PSMA2;PSMB3;PSME4;AP2S1;PSMD1;TCEB2;NUP98;UBA52;SLC25A4
Ubiquitin-mediated degradation of phosphorylated Cdc25A	64	11	0.0476939	PSMB5;PSMC3;PSMA2;PSMB3;PSME4;PSMD1;UBA52;OAZ1;PSMA7;AZIN1;PSMB8
Cyclin A-Cdk2-associated events at S phase entry	72	12	0.0487993	RB1;CDKN1A;PSMB5;CCND1;PSMC3;PSMA2;PSMB3;PSME4;PSMD1;UBA52;PSMA7;PSMB8
Presynaptic function of kainate receptors			0.0498268	GNGT1;GNG3;GNGT2;GNB2;GNG7
