# Supplementary material for: Transcriptomics and biochemical evidence of trigonelline ameliorating learning and memory decline in the senescence-accelerated mouse prone 8 (SAMP8) model by suppressing proinflammatory cytokines and elevating neurotransmitter release
Source: GeroScience. 2023 Sep 18;46(2):1671–91. doi: 10.1007/s11357-023-00919-x (PMC10828270; doi:10.1007/s11357-023-00919-x)
Supplement: Supplementary file 3 — Supplementary file3 (ZIP 92 KB) [file 11357_2023_919_MOESM3_ESM.zip › supplementery excel files/Biological process.xlsx]

## Sheet: Sheet2 (2)
Count	log10(p value)		Term	Number of genes	-log10(p value)
5	1.01675		GO:0030534~adult behavior	8	1.1056
5	1.01675		GO:1904000~positive regulation of eating behavior	3	1.17289
15	1.0301		GO:0007626~locomotory behavior	16	1.22802
6	1.0474		GO:0007628~adult walking behavior	10	1.26919
7	1.08714		GO:0048266~behavioral response to pain	7	1.46103
7	1.08714		GO:0042756~drinking behavior	5	1.50136
9	1.10217		GO:0008344~adult locomotory behavior	12	1.5526
13	1.18131		GO:0035176~social behavior	11	1.58645
9	1.29905		GO:0045475~locomotor rhythm	6	1.93084
7	1.39489
6	1.40138		GO:0002031~G-protein coupled receptor internalization	4	1.01034
48	1.40891		GO:0031929~TOR signaling	5	1.01675
10	1.42283		GO:0038202~TORC1 signaling	5	1.5526
7	1.45548
5	1.45557		GO:0042274~ribosomal small subunit biogenesis	5	1.01675
15	1.46285		GO:0034599~cellular response to oxidative stress	13	1.33432
9	1.48326		GO:0000028~ribosomal small subunit assembly	6	1.92261
19	1.59488		GO:0042254~ribosome biogenesis	18	2.04288
5	1.65929		GO:0000027~ribosomal large subunit assembly	7	2.07944
8	1.70084		GO:0006120~mitochondrial electron transport, NADH to ubiquinone	9	3.13336
25	1.72325		GO:0015986~ATP synthesis coupled proton transport	8	3.50152
11	1.82702		GO:0046034~ATP metabolic process	14	3.81902
4	1.84404		GO:0006811~ion transport	78	4.47173
8	1.98656		GO:0032981~mitochondrial respiratory chain complex I assembly	19	5.94613
8	1.98656		GO:0009060~aerobic respiration	23	7.82287
14	2.036		GO:0042776~mitochondrial ATP synthesis coupled proton transport	27	12.2307
26	2.27455
10	2.3318
29	2.59287		GO:0022010~central nervous system myelination	5	1.01675
15	2.66831		GO:0060996~dendritic spine development	5	1.01675
11	3.08486		GO:0007409~axonogenesis	15	1.0301
17	3.3734		GO:0048169~regulation of long-term neuronal synaptic plasticity	6	1.0474
			GO:1905606~regulation of presynapse assembly	7	1.08714
			GO:0030901~midbrain development	7	1.08714
27	12.2307		GO:0007405~neuroblast proliferation	9	1.10217
23	7.82287		GO:0021766~hippocampus development	13	1.18131
19	5.94613		GO:0048488~synaptic vesicle endocytosis	9	1.29905
78	4.47173		GO:0099072~regulation of postsynaptic specialization membrane neurotransmitter receptor levels	7	1.39489
14	3.81902		GO:0061001~regulation of dendritic spine morphogenesis	6	1.40138
8	3.50152		GO:0007399~nervous system development	48	1.40891
9	3.13336		GO:0050877~neurological system process	10	1.42283
7	2.07944		GO:0099560~synaptic membrane adhesion	7	1.45548
18	2.04288		GO:0099558~maintenance of synapse structure	5	1.45557
6	1.92261		GO:0001843~neural tube closure	15	1.46285
13	1.33432		GO:0045773~positive regulation of axon extension	9	1.48326
5	1.01675		GO:0050804~modulation of synaptic transmission	19	1.59488
			GO:0008347~glial cell migration	5	1.65929
			GO:1990138~neuron projection extension	8	1.70084
5	1.5526		GO:0007411~axon guidance	25	1.72325
4	1.01034		GO:0048709~oligodendrocyte differentiation	11	1.82702
5	1.01675		GO:0097485~neuron projection guidance	4	1.84404
			GO:1900273~positive regulation of long-term synaptic potentiation	8	1.98656
			GO:0060078~regulation of postsynaptic membrane potential	8	1.98656
8	1.1056		GO:0042552~myelination	14	2.036
3	1.17289		GO:0031175~neuron projection development	26	2.27455
16	1.22802		GO:0050772~positive regulation of axonogenesis	10	2.3318
10	1.26919		GO:0007268~chemical synaptic transmission	29	2.59287
7	1.46103		GO:0051965~positive regulation of synapse assembly	15	2.66831
5	1.50136		GO:0050807~regulation of synapse organization	11	3.08486
12	1.5526		GO:0050808~synapse organization	17	3.3734
11	1.58645
6	1.93084

## Sheet: Biological process SAMP8 TG
Term	Count	PValue
GO:0002181~cytoplasmic translation	43	2.08792e-22
GO:0006412~translation	70	1.60698e-15
GO:0042776~mitochondrial ATP synthesis coupled proton transport	27	5.87928e-13
GO:0042776~mitochondrial ATP synthesis coupled proton transport	27	5.87928e-13
GO:0009060~aerobic respiration	23	1.5036e-08
GO:0009060~aerobic respiration	23	1.5036e-08
GO:0032981~mitochondrial respiratory chain complex I assembly	19	1.13207e-06
GO:0032981~mitochondrial respiratory chain complex I assembly	19	1.13207e-06
GO:0006811~ion transport	78	3.37494e-05
GO:0006811~ion transport	78	3.37494e-05
GO:0046034~ATP metabolic process	14	0.000151697
GO:0046034~ATP metabolic process	14	0.000151697
GO:0015986~ATP synthesis coupled proton transport	8	0.000315123
GO:0015986~ATP synthesis coupled proton transport	8	0.000315123
GO:0050808~synapse organization	17	0.000423252
GO:0050808~synapse organization	17	0.000423252
GO:0010628~positive regulation of gene expression	74	0.000437019
GO:0055085~transmembrane transport	58	0.000545587
GO:1905274~regulation of modification of postsynaptic actin cytoskeleton	6	0.000605987
GO:0006120~mitochondrial electron transport, NADH to ubiquinone	9	0.000735605
GO:0006120~mitochondrial electron transport, NADH to ubiquinone	9	0.000735605
GO:0043087~regulation of GTPase activity	18	0.000773299
GO:0050807~regulation of synapse organization	11	0.000822513
GO:0050807~regulation of synapse organization	11	0.000822513
GO:0009725~response to hormone	14	0.000981143
GO:0089718~amino acid import across plasma membrane	7	0.00107713
GO:0060547~negative regulation of necrotic cell death	5	0.00121054
GO:0003333~amino acid transmembrane transport	9	0.00126569
GO:0032868~response to insulin	16	0.00127532
GO:0086005~ventricular cardiac muscle cell action potential	7	0.00155177
GO:0051965~positive regulation of synapse assembly	15	0.00214631
GO:0051965~positive regulation of synapse assembly	15	0.00214631
GO:0002021~response to dietary excess	8	0.00223011
GO:0043267~negative regulation of potassium ion transport	6	0.00252005
GO:0007268~chemical synaptic transmission	29	0.00255348
GO:0007268~chemical synaptic transmission	29	0.00255348
GO:0046676~negative regulation of insulin secretion	11	0.00264928
GO:0097421~liver regeneration	10	0.00269711
GO:0010507~negative regulation of autophagy	11	0.00314484
GO:1901216~positive regulation of neuron death	12	0.00397444
GO:0050772~positive regulation of axonogenesis	10	0.00465805
GO:0050772~positive regulation of axonogenesis	10	0.00465805
GO:0050821~protein stabilization	28	0.00498953
GO:0031175~neuron projection development	26	0.00531436
GO:0031175~neuron projection development	26	0.00531436
GO:0010634~positive regulation of epithelial cell migration	10	0.00551259
GO:0001938~positive regulation of endothelial cell proliferation	15	0.00566338
GO:0008361~regulation of cell size	8	0.00574133
GO:0034332~adherens junction organization	9	0.00578254
GO:0051893~regulation of focal adhesion assembly	7	0.00659825
GO:0008542~visual learning	14	0.00661104
GO:0009408~response to heat	12	0.00691643
GO:0008360~regulation of cell shape	23	0.00717245
GO:0006865~amino acid transport	12	0.00786693
GO:0006812~cation transport	14	0.0082643
GO:0000027~ribosomal large subunit assembly	7	0.00832828
GO:0000027~ribosomal large subunit assembly	7	0.00832828
GO:0043278~response to morphine	8	0.00856917
GO:0015734~taurine transport	4	0.00870191
GO:0051128~regulation of cellular component organization	5	0.00877743
GO:0042254~ribosome biogenesis	18	0.00905992
GO:0042254~ribosome biogenesis	18	0.00905992
GO:0042552~myelination	14	0.00920453
GO:0042552~myelination	14	0.00920453
GO:0035094~response to nicotine	10	0.0101915
GO:1900273~positive regulation of long-term synaptic potentiation	8	0.0103144
GO:0060078~regulation of postsynaptic membrane potential	8	0.0103144
GO:1900273~positive regulation of long-term synaptic potentiation	8	0.0103144
GO:0060078~regulation of postsynaptic membrane potential	8	0.0103144
GO:0098742~cell-cell adhesion via plasma-membrane adhesion molecules	9	0.0113492
GO:0086091~regulation of heart rate by cardiac conduction	9	0.0113492
GO:0045727~positive regulation of translation	15	0.0116326
GO:0060548~negative regulation of cell death	18	0.0116647
GO:0007628~adult walking behavior	10	0.0117262
GO:0007628~adult walking behavior	10	0.0117262
GO:1903204~negative regulation of oxidative stress-induced neuron death	6	0.0119506
GO:0000028~ribosomal small subunit assembly	6	0.0119506
GO:0000028~ribosomal small subunit assembly	6	0.0119506
GO:0007155~cell adhesion	66	0.0134266
GO:0010718~positive regulation of epithelial to mesenchymal transition	10	0.0134271
GO:0006364~rRNA processing	22	0.0140452
GO:1903243~negative regulation of cardiac muscle hypertrophy in response to stress	4	0.0143204
GO:0051045~negative regulation of membrane protein ectodomain proteolysis	4	0.0143204
GO:0097485~neuron projection guidance	4	0.0143204
GO:0097485~neuron projection guidance	4	0.0143204
GO:0006749~glutathione metabolic process	13	0.01487
GO:0048709~oligodendrocyte differentiation	11	0.014893
GO:0048709~oligodendrocyte differentiation	11	0.014893
GO:0071470~cellular response to osmotic stress	6	0.0151625
GO:0006376~mRNA splice site selection	6	0.0151625
GO:0002027~regulation of heart rate	9	0.0152819
GO:0007009~plasma membrane organization	7	0.0154359
GO:0006915~apoptotic process	70	0.0154945
GO:0006515~misfolded or incompletely synthesized protein catabolic process	5	0.0166985
GO:0032780~negative regulation of ATPase activity	5	0.0166985
GO:0006816~calcium ion transport	21	0.0167262
GO:0051602~response to electrical stimulus	8	0.0170878
GO:0050890~cognition	10	0.0173667
GO:0051684~maintenance of Golgi location	3	0.0184637
GO:0006123~mitochondrial electron transport, cytochrome c to oxygen	6	0.0189034
GO:0007411~axon guidance	25	0.0189123
GO:0007411~axon guidance	25	0.0189123
GO:1990138~neuron projection extension	8	0.0199141
GO:1990138~neuron projection extension	8	0.0199141
GO:0071805~potassium ion transmembrane transport	18	0.0200387
GO:0010033~response to organic substance	14	0.0200522
GO:0043353~enucleate erythrocyte differentiation	4	0.0215528
GO:0033601~positive regulation of mammary gland epithelial cell proliferation	4	0.0215528
GO:0071218~cellular response to misfolded protein	4	0.0215528
GO:0048511~rhythmic process	21	0.0217385
GO:0008347~glial cell migration	5	0.0219132
GO:0015909~long-chain fatty acid transport	5	0.0219132
GO:0008347~glial cell migration	5	0.0219132
GO:0016601~Rac protein signal transduction	7	0.022012
GO:0007156~homophilic cell adhesion via plasma membrane adhesion molecules	23	0.0222598
GO:0060307~regulation of ventricular cardiac muscle cell membrane repolarization	6	0.023203
GO:0051481~negative regulation of cytosolic calcium ion concentration	6	0.023203
GO:0046889~positive regulation of lipid biosynthetic process	6	0.023203
GO:0001666~response to hypoxia	26	0.0249458
GO:0050804~modulation of synaptic transmission	19	0.0254165
GO:0050804~modulation of synaptic transmission	19	0.0254165
GO:0048266~behavioral response to pain	7	0.0259149
GO:0048266~behavioral response to pain	7	0.0259149
GO:0006813~potassium ion transport	19	0.0271354
GO:0001525~angiogenesis	34	0.0273781
GO:0006874~cellular calcium ion homeostasis	17	0.0276549
GO:0038202~TORC1 signaling	5	0.0280157
GO:0042756~drinking behavior	5	0.0280157
GO:0006465~signal peptide processing	5	0.0280157
GO:0038202~TORC1 signaling	5	0.0280157
GO:0042756~drinking behavior	5	0.0280157
GO:0007178~transmembrane receptor protein serine/threonine kinase signaling pathway	6	0.0280868
GO:0050910~detection of mechanical stimulus involved in sensory perception of sound	6	0.0280868
GO:0016570~histone modification	9	0.029267
GO:0042391~regulation of membrane potential	17	0.0296475
GO:0019226~transmission of nerve impulse	7	0.0302513
GO:0045648~positive regulation of erythrocyte differentiation	7	0.0302513
GO:0010498~proteasomal protein catabolic process	8	0.0303103
GO:0090279~regulation of calcium ion import	4	0.0304191
GO:0035357~peroxisome proliferator activated receptor signaling pathway	4	0.0304191
GO:0008344~adult locomotory behavior	12	0.031524
GO:0008344~adult locomotory behavior	12	0.031524
GO:0045773~positive regulation of axon extension	9	0.0328651
GO:0045773~positive regulation of axon extension	9	0.0328651
GO:0007602~phototransduction	6	0.0335753
GO:0001843~neural tube closure	15	0.034447
GO:0001843~neural tube closure	15	0.034447
GO:0045861~negative regulation of proteolysis	8	0.0344581
GO:0035176~social behavior	11	0.0345914
GO:0035176~social behavior	11	0.0345914
GO:1903691~positive regulation of wound healing, spreading of epidermal cells	3	0.0349578
GO:0035021~negative regulation of Rac protein signal transduction	3	0.0349578
GO:0016477~cell migration	36	0.0350069
GO:0099558~maintenance of synapse structure	5	0.0350294
GO:1901381~positive regulation of potassium ion transmembrane transport	5	0.0350294
GO:0061337~cardiac conduction	5	0.0350294
GO:0032026~response to magnesium ion	5	0.0350294
GO:0099558~maintenance of synapse structure	5	0.0350294
GO:0035987~endodermal cell differentiation	7	0.0350362
GO:0099560~synaptic membrane adhesion	7	0.0350362
GO:0099560~synaptic membrane adhesion	7	0.0350362
GO:0043524~negative regulation of neuron apoptotic process	24	0.0364501
GO:0042789~mRNA transcription from RNA polymerase II promoter	9	0.0367527
GO:0006979~response to oxidative stress	19	0.0370646
GO:0043507~positive regulation of JUN kinase activity	10	0.0377719
GO:0050877~neurological system process	10	0.0377719
GO:0050877~neurological system process	10	0.0377719
GO:0006913~nucleocytoplasmic transport	11	0.0379357
GO:0050905~neuromuscular process	8	0.0389655
GO:0007399~nervous system development	48	0.0390018
GO:0007399~nervous system development	48	0.0390018
GO:0006629~lipid metabolic process	73	0.039222
GO:0061001~regulation of dendritic spine morphogenesis	6	0.0396843
GO:0061001~regulation of dendritic spine morphogenesis	6	0.0396843
GO:0099072~regulation of postsynaptic specialization membrane neurotransmitter receptor levels	7	0.0402819
GO:0099072~regulation of postsynaptic specialization membrane neurotransmitter receptor levels	7	0.0402819
GO:0045843~negative regulation of striated muscle tissue development	4	0.0409004
GO:0007162~negative regulation of cell adhesion	10	0.0416361
GO:0001933~negative regulation of protein phosphorylation	15	0.0425835
GO:0046626~regulation of insulin receptor signaling pathway	5	0.0429666
GO:0090181~regulation of cholesterol metabolic process	5	0.0429666
GO:0007507~heart development	34	0.0431057
GO:0008306~associative learning	9	0.0454276
GO:0001822~kidney development	22	0.0456748
GO:0000723~telomere maintenance	10	0.0457579
GO:0034599~cellular response to oxidative stress	13	0.0463102
GO:0034599~cellular response to oxidative stress	13	0.0463102
GO:0043162~ubiquitin-dependent protein catabolic process via the multivesicular body sorting pathway	6	0.0464249
GO:0006754~ATP biosynthetic process	6	0.0464249
GO:0001659~temperature homeostasis	6	0.0464249
GO:0006622~protein targeting to lysosome	6	0.0464249
GO:0048265~response to pain	6	0.0464249
