# Supplementary material for: Transcriptomics and biochemical evidence of trigonelline ameliorating learning and memory decline in the senescence-accelerated mouse prone 8 (SAMP8) model by suppressing proinflammatory cytokines and elevating neurotransmitter release
Source: GeroScience. 2023 Sep 18;46(2):1671–91. doi: 10.1007/s11357-023-00919-x (PMC10828270; doi:10.1007/s11357-023-00919-x)
Supplement: Supplementary file 3 — Supplementary file3 (ZIP 92 KB) [file 11357_2023_919_MOESM3_ESM.zip › supplementery excel files/syngo_ontologies_with_annotations_matching_ hierarchical structure _user_input.xlsx]

## Sheet: synapse CC and BP
GO term ID	user interface reference code	GO domain	GO term name	GO term name - hierarchical structure	GO parent term ID	GSEA p-value	GSEA 'gene cluster' FDR corrected p-value	GSEA count foreground/input	GSEA count background	genes - hgnc_id	genes - hgnc_symbol	genes - your genelist input
GO:0045202		CC	synapse	synapse		0.00439661	0.0123105	77	1082	HGNC:3757;HGNC:10377;HGNC:6502;HGNC:10331;HGNC:10307;HGNC:10360;HGNC:12458;HGNC:10347;HGNC:10388;HGNC:10440;HGNC:10401;HGNC:10420;HGNC:10311;HGNC:10371;HGNC:10312;HGNC:10424;HGNC:10409;HGNC:10325;HGNC:10368;HGNC:10298;HGNC:10299;HGNC:10369;HGNC:10410;HGNC:3192;HGNC:10302;HGNC:10303;HGNC:10306;HGNC:10313;HGNC:10316;HGNC:10328;HGNC:10327;HGNC:10344;HGNC:10348;HGNC:10372;HGNC:10383;HGNC:10384;HGNC:1…	FLOT1;RPLP2;RPSA;RPL29;RPL17;RPL5;UBA52;RPL37;RPS15;RPS7;RPS18;RPS3;RPL18A;RPLP0;RPL19;RPS4X;RPS21;RPL24;RPL8;RPL10;RPL10A;RPL9;RPS23;EEF1A2;RPL12;RPL13;RPL15;RPL21;RPL23;RPL27;RPL26;RPL35;RPL37A;RPLP1;RPS10;RPS11;RPS12;RPS14;RPS16;RPS24;RPS5;EIF3F;EIF3I;EIF4G3;EIF6;AP2S1;VAMP1;PPP1CA;MARCKSL1;SNCB;VDAC1;DNM1;DTNBP1;RPH3A;GAPDH;ATP6V1E1;SLC6A9;LAMP1;SST;PSENEN;RPS6;APOE;FXR2;PTK2;KLHL17;SPTAN1;CH…	FLOT1;RPLP2;RPSA;RPL29;RPL17;RPL5;UBA52;RPL37;RPS15;RPS7;RPS18;RPS3;RPL18A;RPLP0;RPL19;RPS4X;RPS21;RPL24;RPL8;RPL10;RPL10A;RPL9;RPS23;EEF1A2;RPL12;RPL13;RPL15;RPL21;RPL23;RPL27;RPL26;RPL35;RPL37A;RPLP1;RPS10;RPS11;RPS12;RPS14;RPS16;RPS24;RPS5;EIF3F;EIF3I;EIF4G3;EIF6;AP2S1;VAMP1;PPP1CA;MARCKSL1;SNCB;VDAC1;DNM1;DTNBP1;RPH3A;GAPDH;ATP6V1E1;SLC6A9;LAMP1;SST;PSENEN;RPS6;APOE;FXR2;PTK2;KLHL17;SPTAN1;CH…
GO:0097060	A1	CC	synaptic membrane	├─ synaptic membrane	GO:0045202			0	17
GO:0099243	A2	CC	extrinsic component of synaptic membrane	│ ├─ extrinsic component of synaptic membrane	GO:0097060			0	2
GO:0099699	A3	CC	integral component of synaptic membrane	│ └─ integral component of synaptic membrane	GO:0097060			0	10
GO:0098793	B1	CC	presynapse	├─ presynapse	GO:0045202	0.00257709	0.00901982	44	531	HGNC:3757;HGNC:12642;HGNC:9281;HGNC:7142;HGNC:11140;HGNC:12669;HGNC:2972;HGNC:565;HGNC:17328;HGNC:17056;HGNC:4141;HGNC:857;HGNC:11056;HGNC:6499;HGNC:11329;HGNC:30100;HGNC:10429;HGNC:10369;HGNC:10298;HGNC:10299;HGNC:10302;HGNC:10303;HGNC:10307;HGNC:10306;HGNC:10316;HGNC:10327;HGNC:10325;HGNC:10328;HGNC:10331;HGNC:10344;HGNC:10347;HGNC:10348;HGNC:10360;HGNC:10368;HGNC:10371;HGNC:10377;HGNC:12458;HG…	FLOT1;VAMP1;PPP1CA;MARCKSL1;SNCB;VDAC1;DNM1;AP2S1;DTNBP1;RPH3A;GAPDH;ATP6V1E1;SLC6A9;LAMP1;SST;PSENEN;RPS6;RPL9;RPL10;RPL10A;RPL12;RPL13;RPL17;RPL15;RPL23;RPL26;RPL24;RPL27;RPL29;RPL35;RPL37;RPL37A;RPL5;RPL8;RPLP0;RPLP2;UBA52;RPS10;RPS11;RPS12;RPS14;RPS16;RPS24;RPS5	FLOT1;VAMP1;PPP1CA;MARCKSL1;SNCB;VDAC1;DNM1;AP2S1;DTNBP1;RPH3A;GAPDH;ATP6V1E1;SLC6A9;LAMP1;SST;PSENEN;RPS6;RPL9;RPL10;RPL10A;RPL12;RPL13;RPL17;RPL15;RPL23;RPL26;RPL24;RPL27;RPL29;RPL35;RPL37;RPL37A;RPL5;RPL8;RPLP0;RPLP2;UBA52;RPS10;RPS11;RPS12;RPS14;RPS16;RPS24;RPS5
GO:0099523	B2	CC	presynaptic cytosol	│ ├─ presynaptic cytosol	GO:0098793			2	33	HGNC:7142;HGNC:11140	MARCKSL1;SNCB	MARCKSL1;SNCB
GO:0099569	B3	CC	presynaptic cytoskeleton	│ ├─ presynaptic cytoskeleton	GO:0098793			0	3
GO:0099182	B12	CC	presynaptic intermediate filament cytoskeleton	│ │ ├─ presynaptic intermediate filament cytoskeleton	GO:0099569			0	1
GO:0099143	B13	CC	presynaptic actin cytoskeleton	│ │ └─ presynaptic actin cytoskeleton	GO:0099569			0	1
GO:0048786	B4	CC	presynaptic active zone	│ ├─ presynaptic active zone	GO:0098793			2	89	HGNC:3757;HGNC:12669	FLOT1;VDAC1	FLOT1;VDAC1
GO:0098831	B14	CC	presynaptic active zone cytoplasmic component	│ │ ├─ presynaptic active zone cytoplasmic component	GO:0048786			0	21
GO:0048787	B15	CC	presynaptic active zone membrane	│ │ └─ presynaptic active zone membrane	GO:0048786			1	57	HGNC:12669	VDAC1	VDAC1
GO:0099029	B27	CC	anchored component of presynaptic active zone membrane	│ │ ├─ anchored component of presynaptic active zone membrane	GO:0048787			0	5
GO:0098891	B28	CC	extrinsic component of presynaptic active zone membrane	│ │ ├─ extrinsic component of presynaptic active zone membrane	GO:0048787			0	3
GO:0099059	B29	CC	integral component of presynaptic active zone membrane	│ │ └─ integral component of presynaptic active zone membrane	GO:0048787			0	45
GO:0098833	B5	CC	presynaptic endocytic zone	│ ├─ presynaptic endocytic zone	GO:0098793			2	21	HGNC:2972;HGNC:565	DNM1;AP2S1	DNM1;AP2S1
GO:0098835	B16	CC	presynaptic endocytic zone membrane	│ │ └─ presynaptic endocytic zone membrane	GO:0098833			2	17	HGNC:2972;HGNC:565	DNM1;AP2S1	DNM1;AP2S1
GO:0098894	B30	CC	extrinsic component of presynaptic endocytic zone membrane	│ │ └─ extrinsic component of presynaptic endocytic zone membrane	GO:0098835			1	11	HGNC:565	AP2S1	AP2S1
GO:0098830	B6	CC	presynaptic endosome	│ ├─ presynaptic endosome	GO:0098793			0	6
GO:0098954	B17	CC	presynaptic endosome membrane	│ │ └─ presynaptic endosome membrane	GO:0098830			0	1
GO:0099067	B31	CC	integral component of presynaptic endosome membrane	│ │ └─ integral component of presynaptic endosome membrane	GO:0098954			0	1
GO:0008021	B7	CC	synaptic vesicle	│ ├─ synaptic vesicle	GO:0098793	0.288413	0.406483	8	119	HGNC:7142;HGNC:17328;HGNC:17056;HGNC:4141;HGNC:857;HGNC:12642;HGNC:11056;HGNC:6499	MARCKSL1;DTNBP1;RPH3A;GAPDH;ATP6V1E1;VAMP1;SLC6A9;LAMP1	MARCKSL1;DTNBP1;RPH3A;GAPDH;ATP6V1E1;VAMP1;SLC6A9;LAMP1
GO:0034592	B18	CC	synaptic vesicle lumen	│ │ ├─ synaptic vesicle lumen	GO:0008021			0	1
GO:0030672	B19	CC	synaptic vesicle membrane	│ │ └─ synaptic vesicle membrane	GO:0008021	0.290345	0.406483	7	102	HGNC:17328;HGNC:17056;HGNC:4141;HGNC:857;HGNC:12642;HGNC:11056;HGNC:6499	DTNBP1;RPH3A;GAPDH;ATP6V1E1;VAMP1;SLC6A9;LAMP1	DTNBP1;RPH3A;GAPDH;ATP6V1E1;VAMP1;SLC6A9;LAMP1
GO:0098993	B32	CC	anchored component of synaptic vesicle membrane	│ │ ├─ anchored component of synaptic vesicle membrane	GO:0030672			0	18
GO:0098850	B33	CC	extrinsic component of synaptic vesicle membrane	│ │ ├─ extrinsic component of synaptic vesicle membrane	GO:0030672	0.133974	0.234455	3	23	HGNC:17056;HGNC:4141;HGNC:857	RPH3A;GAPDH;ATP6V1E1	RPH3A;GAPDH;ATP6V1E1
GO:0030285	B34	CC	integral component of synaptic vesicle membrane	│ │ └─ integral component of synaptic vesicle membrane	GO:0030672	0.512971	0.55243	3	52	HGNC:12642;HGNC:11056;HGNC:6499	VAMP1;SLC6A9;LAMP1	VAMP1;SLC6A9;LAMP1
GO:0098992	B8	CC	neuronal dense core vesicle	│ ├─ neuronal dense core vesicle	GO:0098793			1	32	HGNC:11329	SST	SST
GO:0099013	B20	CC	neuronal dense core vesicle lumen	│ │ ├─ neuronal dense core vesicle lumen	GO:0098992			0	3
GO:0099012	B21	CC	neuronal dense core vesicle membrane	│ │ └─ neuronal dense core vesicle membrane	GO:0098992			0	5
GO:0098674	B35	CC	extrinsic component of neuronal dense core vesicle membrane	│ │ ├─ extrinsic component of neuronal dense core vesicle membrane	GO:0099012			0	2
GO:0099066	B36	CC	integral component of neuronal dense core vesicle membrane	│ │ └─ integral component of neuronal dense core vesicle membrane	GO:0099012			0	3
GO:0042734	B9	CC	presynaptic membrane	│ ├─ presynaptic membrane	GO:0098793	0.970049	0.970049	3	136	HGNC:7142;HGNC:30100;HGNC:11056	MARCKSL1;PSENEN;SLC6A9	MARCKSL1;PSENEN;SLC6A9
GO:0099026	B22	CC	anchored component of presynaptic membrane	│ │ ├─ anchored component of presynaptic membrane	GO:0042734			1	7	HGNC:7142	MARCKSL1	MARCKSL1
GO:0098888	B23	CC	extrinsic component of presynaptic membrane	│ │ ├─ extrinsic component of presynaptic membrane	GO:0042734			0	5
GO:0099056	B24	CC	integral component of presynaptic membrane	│ │ └─ integral component of presynaptic membrane	GO:0042734			2	117	HGNC:30100;HGNC:11056	PSENEN;SLC6A9	PSENEN;SLC6A9
SYNGO:presyn_ribosome	B10	CC	presynaptic ribosome	│ ├─ presynaptic ribosome	GO:0098793	4.09264e-17	2.86485e-16	28	52	HGNC:10429;HGNC:10369;HGNC:10298;HGNC:10299;HGNC:10302;HGNC:10303;HGNC:10307;HGNC:10306;HGNC:10316;HGNC:10327;HGNC:10325;HGNC:10328;HGNC:10331;HGNC:10344;HGNC:10347;HGNC:10348;HGNC:10360;HGNC:10368;HGNC:10371;HGNC:10377;HGNC:12458;HGNC:10383;HGNC:10384;HGNC:10385;HGNC:10387;HGNC:10396;HGNC:10411;HGNC:10426	RPS6;RPL9;RPL10;RPL10A;RPL12;RPL13;RPL17;RPL15;RPL23;RPL26;RPL24;RPL27;RPL29;RPL35;RPL37;RPL37A;RPL5;RPL8;RPLP0;RPLP2;UBA52;RPS10;RPS11;RPS12;RPS14;RPS16;RPS24;RPS5	RPS6;RPL9;RPL10;RPL10A;RPL12;RPL13;RPL17;RPL15;RPL23;RPL26;RPL24;RPL27;RPL29;RPL35;RPL37;RPL37A;RPL5;RPL8;RPLP0;RPLP2;UBA52;RPS10;RPS11;RPS12;RPS14;RPS16;RPS24;RPS5
SYNGO:presyn_er	B11	CC	presynaptic ER	│ └─ presynaptic ER	GO:0098793			0	2
SYNGO:presyn_er_membrane	B25	CC	presynaptic ER membrane	│ ├─ presynaptic ER membrane	SYNGO:presyn_er			0	1
SYNGO:presyn_er_membrane_integral	B37	CC	integral component of presynaptic ER membrane	│ │ └─ integral component of presynaptic ER membrane	SYNGO:presyn_er_membrane			0	1
SYNGO:presyn_ser	B26	CC	presynaptic SER	│ └─ presynaptic SER	SYNGO:presyn_er			0	1
SYNGO:presyn_ser_membrane	B38	CC	presynaptic SER membrane	│ └─ presynaptic SER membrane	SYNGO:presyn_ser			0	1
SYNGO:presyn_ser_membrane_integral	B39	CC	integral component of presynaptic SER membrane	│ └─ integral component of presynaptic SER membrane	SYNGO:presyn_ser_membrane			0	1
GO:0043083	C1	CC	synaptic cleft	├─ synaptic cleft	GO:0045202			1	17	HGNC:613	APOE	APOE
GO:0098965	C2	CC	extracellular matrix of synaptic cleft	│ └─ extracellular matrix of synaptic cleft	GO:0043083			0	4
GO:0098794	D1	CC	postsynapse	├─ postsynapse	GO:0045202	3.17712e-05	0.000148266	58	621	HGNC:4024;HGNC:10368;HGNC:10371;HGNC:9611;HGNC:9281;HGNC:24023;HGNC:11273;HGNC:14079;HGNC:1961;HGNC:1966;HGNC:17328;HGNC:24537;HGNC:1459;HGNC:11056;HGNC:10360;HGNC:10311;HGNC:10302;HGNC:10420;HGNC:10401;HGNC:10387;HGNC:10316;HGNC:10299;HGNC:8647;HGNC:11393;HGNC:1384;HGNC:9507;HGNC:4141;HGNC:4575;HGNC:12669;HGNC:10298;HGNC:10303;HGNC:10307;HGNC:10306;HGNC:10313;HGNC:10327;HGNC:10325;HGNC:10328;HGN…	FXR2;RPL8;RPLP0;PTK2;PPP1CA;KLHL17;SPTAN1;CHRNA9;CHRNB1;CHRNE;DTNBP1;CHMP2B;CAMK1;SLC6A9;RPL5;RPL18A;RPL12;RPS3;RPS18;RPS14;RPL23;RPL10A;PCBP1;AURKA;CABP1;PSD;GAPDH;GRID1;VDAC1;RPL10;RPL13;RPL17;RPL15;RPL21;RPL26;RPL24;RPL27;RPL29;RPL35;RPL37;RPL37A;RPLP1;RPLP2;UBA52;RPS10;RPS11;RPS12;RPS16;RPS24;RPS5;RPS15;RPS21;RPS23;RPS6;RPS7;RPS8;RPSA;RPL9	FXR2;RPL8;RPLP0;PTK2;PPP1CA;KLHL17;SPTAN1;CHRNA9;CHRNB1;CHRNE;DTNBP1;CHMP2B;CAMK1;SLC6A9;RPL5;RPL18A;RPL12;RPS3;RPS18;RPS14;RPL23;RPL10A;PCBP1;AURKA;CABP1;PSD;GAPDH;GRID1;VDAC1;RPL10;RPL13;RPL17;RPL15;RPL21;RPL26;RPL24;RPL27;RPL29;RPL35;RPL37;RPL37A;RPLP1;RPLP2;UBA52;RPS10;RPS11;RPS12;RPS16;RPS24;RPS5;RPS15;RPS21;RPS23;RPS6;RPS7;RPS8;RPSA;RPL9
GO:0099524	D2	CC	postsynaptic cytosol	│ ├─ postsynaptic cytosol	GO:0098794			0	26
GO:0099571	D3	CC	postsynaptic cytoskeleton	│ ├─ postsynaptic cytoskeleton	GO:0098794			0	22
GO:0099160	D12	CC	postsynaptic intermediate filament cytoskeleton	│ │ ├─ postsynaptic intermediate filament cytoskeleton	GO:0099571			0	3
GO:0098871	D13	CC	postsynaptic actin cytoskeleton	│ │ ├─ postsynaptic actin cytoskeleton	GO:0099571			0	17
GO:0150050	D14	CC	postsynaptic septin cytoskeleton	│ │ ├─ postsynaptic septin cytoskeleton	GO:0099571			0	1
GO:0099189	D15	CC	postsynaptic spectrin-associated cytoskeleton	│ │ └─ postsynaptic spectrin-associated cytoskeleton	GO:0099571			0	1
GO:0097444	D4	CC	spine apparatus	│ ├─ spine apparatus	GO:0098794			0	7
GO:0098897	D16	CC	spine apparatus membrane	│ │ └─ spine apparatus membrane	GO:0097444			0	2
GO:0099065	D30	CC	integral component of spine apparatus membrane	│ │ └─ integral component of spine apparatus membrane	GO:0098897			0	2
GO:0150051	D5	CC	postsynaptic Golgi apparatus	│ ├─ postsynaptic Golgi apparatus	GO:0098794			0	1
GO:0099572	D6	CC	postsynaptic specialization	│ ├─ postsynaptic specialization	GO:0098794	0.0428152	0.0856303	24	311	HGNC:14079;HGNC:1961;HGNC:1966;HGNC:17328;HGNC:24537;HGNC:1459;HGNC:11056;HGNC:10360;HGNC:10311;HGNC:10368;HGNC:10371;HGNC:10302;HGNC:10420;HGNC:10401;HGNC:10387;HGNC:10316;HGNC:10299;HGNC:8647;HGNC:11393;HGNC:1384;HGNC:9507;HGNC:4141;HGNC:4575;HGNC:12669	CHRNA9;CHRNB1;CHRNE;DTNBP1;CHMP2B;CAMK1;SLC6A9;RPL5;RPL18A;RPL8;RPLP0;RPL12;RPS3;RPS18;RPS14;RPL23;RPL10A;PCBP1;AURKA;CABP1;PSD;GAPDH;GRID1;VDAC1	CHRNA9;CHRNB1;CHRNE;DTNBP1;CHMP2B;CAMK1;SLC6A9;RPL5;RPL18A;RPL8;RPLP0;RPL12;RPS3;RPS18;RPS14;RPL23;RPL10A;PCBP1;AURKA;CABP1;PSD;GAPDH;GRID1;VDAC1
GO:0099091	D17	CC	postsynaptic specialization, intracellular component	│ │ ├─ postsynaptic specialization, intracellular component	GO:0099572			0	9
GO:0099634	D18	CC	postsynaptic specialization membrane	│ │ ├─ postsynaptic specialization membrane	GO:0099572	0.423209		3	45	HGNC:14079;HGNC:1961;HGNC:1966	CHRNA9;CHRNB1;CHRNE	CHRNA9;CHRNB1;CHRNE
GO:0098892	D31	CC	extrinsic component of postsynaptic specialization membrane	│ │ │ ├─ extrinsic component of postsynaptic specialization membrane	GO:0099634			0	2
GO:0099060	D32	CC	integral component of postsynaptic specialization membrane	│ │ │ └─ integral component of postsynaptic specialization membrane	GO:0099634	0.369415	0.446807	3	41	HGNC:14079;HGNC:1961;HGNC:1966	CHRNA9;CHRNB1;CHRNE	CHRNA9;CHRNB1;CHRNE
GO:0014069	D19	CC	postsynaptic density	│ │ ├─ postsynaptic density	GO:0099572	0.0282362	0.0658845	21	251	HGNC:17328;HGNC:24537;HGNC:1459;HGNC:11056;HGNC:10360;HGNC:10311;HGNC:10368;HGNC:10371;HGNC:10302;HGNC:10420;HGNC:10401;HGNC:10387;HGNC:10316;HGNC:10299;HGNC:8647;HGNC:11393;HGNC:1384;HGNC:9507;HGNC:4141;HGNC:4575;HGNC:12669	DTNBP1;CHMP2B;CAMK1;SLC6A9;RPL5;RPL18A;RPL8;RPLP0;RPL12;RPS3;RPS18;RPS14;RPL23;RPL10A;PCBP1;AURKA;CABP1;PSD;GAPDH;GRID1;VDAC1	DTNBP1;CHMP2B;CAMK1;SLC6A9;RPL5;RPL18A;RPL8;RPLP0;RPL12;RPS3;RPS18;RPS14;RPL23;RPL10A;PCBP1;AURKA;CABP1;PSD;GAPDH;GRID1;VDAC1
GO:0099092	D33	CC	postsynaptic density, intracellular component	│ │ │ ├─ postsynaptic density, intracellular component	GO:0014069	0.382977	0.446807	3	42	HGNC:1384;HGNC:9507;HGNC:4141	CABP1;PSD;GAPDH	CABP1;PSD;GAPDH
GO:0098839	D34	CC	postsynaptic density membrane	│ │ │ └─ postsynaptic density membrane	GO:0014069			2	101	HGNC:4575;HGNC:12669	GRID1;VDAC1	GRID1;VDAC1
GO:0099031	D40	CC	anchored component of postsynaptic density membrane	│ │ │ ├─ anchored component of postsynaptic density membrane	GO:0098839			0	7
GO:0099147	D41	CC	extrinsic component of postsynaptic density membrane	│ │ │ ├─ extrinsic component of postsynaptic density membrane	GO:0098839			0	7
GO:0099061	D42	CC	integral component of postsynaptic density membrane	│ │ │ └─ integral component of postsynaptic density membrane	GO:0098839			2	82	HGNC:4575;HGNC:12669	GRID1;VDAC1	GRID1;VDAC1
GO:0099629	D20	CC	postsynaptic specialization of symmetric synapse	│ │ └─ postsynaptic specialization of symmetric synapse	GO:0099572			0	3
GO:0098843	D7	CC	postsynaptic endocytic zone	│ ├─ postsynaptic endocytic zone	GO:0098794			0	8
GO:0098844	D21	CC	postsynaptic endocytic zone membrane	│ │ └─ postsynaptic endocytic zone membrane	GO:0098843			0	2
GO:0098845	D8	CC	postsynaptic endosome	│ ├─ postsynaptic endosome	GO:0098794			0	12
GO:0098895	D22	CC	postsynaptic endosome membrane	│ │ ├─ postsynaptic endosome membrane	GO:0098845			0	2
GO:0098999	D35	CC	extrinsic component of postsynaptic endosome membrane	│ │ │ └─ extrinsic component of postsynaptic endosome membrane	GO:0098895			0	1
GO:0098842	D23	CC	postsynaptic early endosome	│ │ ├─ postsynaptic early endosome	GO:0098845			0	1
GO:0098896	D36	CC	postsynaptic early endosome membrane	│ │ │ └─ postsynaptic early endosome membrane	GO:0098842			0	1
GO:0098998	D43	CC	extrinsic component of postsynaptic early endosome membrane	│ │ │ └─ extrinsic component of postsynaptic early endosome membrane	GO:0098896			0	1
GO:0098837	D24	CC	postsynaptic recycling endosome	│ │ └─ postsynaptic recycling endosome	GO:0098845			0	5
GO:0098944	D37	CC	postsynaptic recycling endosome membrane	│ │ └─ postsynaptic recycling endosome membrane	GO:0098837			0	4
GO:0099033	D44	CC	anchored component of postsynaptic recycling endosome membrane	│ │ └─ anchored component of postsynaptic recycling endosome membrane	GO:0098944			0	2
GO:0045211	D9	CC	postsynaptic membrane	│ ├─ postsynaptic membrane	GO:0098794			2	114	HGNC:11056;HGNC:4575	SLC6A9;GRID1	SLC6A9;GRID1
GO:0099025	D25	CC	anchored component of postsynaptic membrane	│ │ ├─ anchored component of postsynaptic membrane	GO:0045211			0	3
GO:0098890	D26	CC	extrinsic component of postsynaptic membrane	│ │ ├─ extrinsic component of postsynaptic membrane	GO:0045211			0	7
GO:0099055	D27	CC	integral component of postsynaptic membrane	│ │ └─ integral component of postsynaptic membrane	GO:0045211			2	97	HGNC:11056;HGNC:4575	SLC6A9;GRID1	SLC6A9;GRID1
SYNGO:postsyn_ribosome	D10	CC	postsynaptic ribosome	│ ├─ postsynaptic ribosome	GO:0098794	7.60687e-23	1.06496e-21	38	70	HGNC:10298;HGNC:10299;HGNC:10302;HGNC:10303;HGNC:10307;HGNC:10306;HGNC:10313;HGNC:10316;HGNC:10327;HGNC:10325;HGNC:10328;HGNC:10331;HGNC:10344;HGNC:10347;HGNC:10348;HGNC:10360;HGNC:10368;HGNC:10371;HGNC:10372;HGNC:10377;HGNC:12458;HGNC:10383;HGNC:10384;HGNC:10385;HGNC:10387;HGNC:10396;HGNC:10411;HGNC:10426;HGNC:10388;HGNC:10401;HGNC:10409;HGNC:10410;HGNC:10420;HGNC:10429;HGNC:10440;HGNC:10441;HGN…	RPL10;RPL10A;RPL12;RPL13;RPL17;RPL15;RPL21;RPL23;RPL26;RPL24;RPL27;RPL29;RPL35;RPL37;RPL37A;RPL5;RPL8;RPLP0;RPLP1;RPLP2;UBA52;RPS10;RPS11;RPS12;RPS14;RPS16;RPS24;RPS5;RPS15;RPS18;RPS21;RPS23;RPS3;RPS6;RPS7;RPS8;RPSA;RPL9	RPL10;RPL10A;RPL12;RPL13;RPL17;RPL15;RPL21;RPL23;RPL26;RPL24;RPL27;RPL29;RPL35;RPL37;RPL37A;RPL5;RPL8;RPLP0;RPLP1;RPLP2;UBA52;RPS10;RPS11;RPS12;RPS14;RPS16;RPS24;RPS5;RPS15;RPS18;RPS21;RPS23;RPS3;RPS6;RPS7;RPS8;RPSA;RPL9
SYNGO:postsyn_er	D11	CC	postsynaptic ER	│ └─ postsynaptic ER	GO:0098794			0	6
SYNGO:postsyn_er_membrane	D28	CC	postsynaptic ER membrane	│ ├─ postsynaptic ER membrane	SYNGO:postsyn_er			0	1
SYNGO:postsyn_er_membrane_integral	D38	CC	integral component of postsynaptic ER membrane	│ │ └─ integral component of postsynaptic ER membrane	SYNGO:postsyn_er_membrane			0	1
SYNGO:postsyn_ser	D29	CC	postsynaptic SER	│ └─ postsynaptic SER	SYNGO:postsyn_er			0	4
SYNGO:postsyn_ser_membrane	D39	CC	postsynaptic SER membrane	│ └─ postsynaptic SER membrane	SYNGO:postsyn_ser			0	1
SYNGO:postsyn_ser_membrane_integral	D45	CC	integral component of postsynaptic SER membrane	│ └─ integral component of postsynaptic SER membrane	SYNGO:postsyn_ser_membrane			0	1
GO:0099544	E1	CC	extrasynaptic space	└─ extrasynaptic space	GO:0045202			0	6
GO:0098966	E2	CC	perisynaptic extracellular matrix	└─ perisynaptic extracellular matrix	GO:0099544			0	5
SYNGO:synprocess		BP	process in the synapse	process in the synapse		0.217495	0.560663	51	874	HGNC:7142;HGNC:17328;HGNC:12642;HGNC:17056;HGNC:4141;HGNC:857;HGNC:2972;HGNC:11140;HGNC:565;HGNC:11056;HGNC:3757;HGNC:1966;HGNC:1961;HGNC:14079;HGNC:11329;HGNC:1384;HGNC:24537;HGNC:4575;HGNC:9611;HGNC:1459;HGNC:613;HGNC:19267;HGNC:9507;HGNC:24023;HGNC:10369;HGNC:10298;HGNC:10299;HGNC:10302;HGNC:10303;HGNC:10307;HGNC:10306;HGNC:10316;HGNC:10327;HGNC:10325;HGNC:10328;HGNC:10331;HGNC:10344;HGNC:1034…	MARCKSL1;DTNBP1;VAMP1;RPH3A;GAPDH;ATP6V1E1;DNM1;SNCB;AP2S1;SLC6A9;FLOT1;CHRNE;CHRNB1;CHRNA9;SST;CABP1;CHMP2B;GRID1;PTK2;CAMK1;APOE;MDGA1;PSD;KLHL17;RPL9;RPL10;RPL10A;RPL12;RPL13;RPL17;RPL15;RPL23;RPL26;RPL24;RPL27;RPL29;RPL35;RPL37;RPL37A;RPL5;RPL8;RPLP0;RPLP2;UBA52;RPS10;RPS11;RPS12;RPS14;RPS16;RPS24;RPS5	MARCKSL1;DTNBP1;VAMP1;RPH3A;GAPDH;ATP6V1E1;DNM1;SNCB;AP2S1;SLC6A9;FLOT1;CHRNE;CHRNB1;CHRNA9;SST;CABP1;CHMP2B;GRID1;PTK2;CAMK1;APOE;MDGA1;PSD;KLHL17;RPL9;RPL10;RPL10A;RPL12;RPL13;RPL17;RPL15;RPL23;RPL26;RPL24;RPL27;RPL29;RPL35;RPL37;RPL37A;RPL5;RPL8;RPLP0;RPLP2;UBA52;RPS10;RPS11;RPS12;RPS14;RPS16;RPS24;RPS5
SYNGO:presynprocess	F1	BP	process in the presynapse	├─ process in the presynapse	SYNGO:synprocess	0.818415	0.982098	11	269	HGNC:7142;HGNC:17328;HGNC:12642;HGNC:17056;HGNC:4141;HGNC:857;HGNC:2972;HGNC:11140;HGNC:565;HGNC:11056;HGNC:3757	MARCKSL1;DTNBP1;VAMP1;RPH3A;GAPDH;ATP6V1E1;DNM1;SNCB;AP2S1;SLC6A9;FLOT1	MARCKSL1;DTNBP1;VAMP1;RPH3A;GAPDH;ATP6V1E1;DNM1;SNCB;AP2S1;SLC6A9;FLOT1
GO:0099509	F2	BP	regulation of presynaptic cytosolic calcium levels	│ ├─ regulation of presynaptic cytosolic calcium levels	SYNGO:presynprocess			1	28	HGNC:7142	MARCKSL1	MARCKSL1
GO:1905056	F11	BP	ATPase-coupled calcium ion transmembrane transporter activity involved in regulation of presynaptic cytosolic calcium levels	│ │ ├─ ATPase-coupled calcium ion transmembrane transporter activity involved in regulation of presynaptic cytosolic calcium levels	GO:0099509			0	1
GO:0099534	F12	BP	calcium ion binding involved in regulation of presynaptic cytosolic calcium levels	│ │ ├─ calcium ion binding involved in regulation of presynaptic cytosolic calcium levels	GO:0099509			0	2
GO:0099626	F13	BP	voltage-gated calcium channel activity involved in regulation of presynaptic cytosolic calcium levels	│ │ └─ voltage-gated calcium channel activity involved in regulation of presynaptic cytosolic calcium levels	GO:0099509			0	9
GO:0099505	F3	BP	regulation of presynaptic membrane potential	│ ├─ regulation of presynaptic membrane potential	SYNGO:presynprocess			0	44
GO:0099507	F14	BP	ligand-gated ion channel activity involved in regulation of presynaptic membrane potential	│ │ ├─ ligand-gated ion channel activity involved in regulation of presynaptic membrane potential	GO:0099505			0	24
GO:0099508	F15	BP	voltage-gated ion channel activity involved in regulation of presynaptic membrane potential	│ │ ├─ voltage-gated ion channel activity involved in regulation of presynaptic membrane potential	GO:0099505			0	17
GO:0150047	F16	BP	G protein-coupled neurotransmitter receptor activity involved in regulation of presynaptic membrane potential	│ │ ├─ G protein-coupled neurotransmitter receptor activity involved in regulation of presynaptic membrane potential	GO:0099505			0	2
GO:0140232	F17	BP	intracellular cAMP-activated cation channel activity involved in regulation of presynaptic membrane potential	│ │ └─ intracellular cAMP-activated cation channel activity involved in regulation of presynaptic membrane potential	GO:0099505			0	1
GO:0140238	F4	BP	presynaptic endocytosis	│ ├─ presynaptic endocytosis	SYNGO:presynprocess			0	3
GO:0099504	F5	BP	synaptic vesicle cycle	│ ├─ synaptic vesicle cycle	SYNGO:presynprocess	0.759598	0.982098	8	189	HGNC:17328;HGNC:12642;HGNC:17056;HGNC:4141;HGNC:857;HGNC:2972;HGNC:11140;HGNC:565	DTNBP1;VAMP1;RPH3A;GAPDH;ATP6V1E1;DNM1;SNCB;AP2S1	DTNBP1;VAMP1;RPH3A;GAPDH;ATP6V1E1;DNM1;SNCB;AP2S1
GO:0098693	F18	BP	regulation of synaptic vesicle cycle	│ │ ├─ regulation of synaptic vesicle cycle	GO:0099504			1	24	HGNC:17328	DTNBP1	DTNBP1
GO:0097091	F19	BP	synaptic vesicle clustering	│ │ ├─ synaptic vesicle clustering	GO:0099504			0	10
GO:0099532	F20	BP	synaptic vesicle endosomal processing	│ │ ├─ synaptic vesicle endosomal processing	GO:0099504			0	10
GO:0016182	F29	BP	synaptic vesicle budding from endosome	│ │ │ ├─ synaptic vesicle budding from endosome	GO:0099532			0	4
GO:0016189	F30	BP	synaptic vesicle to endosome fusion	│ │ │ └─ synaptic vesicle to endosome fusion	GO:0099532			0	4
GO:0016079	F21	BP	synaptic vesicle exocytosis	│ │ ├─ synaptic vesicle exocytosis	GO:0099504	0.72948	0.982098	3	73	HGNC:17328;HGNC:12642;HGNC:17056	DTNBP1;VAMP1;RPH3A	DTNBP1;VAMP1;RPH3A
GO:0099502	F31	BP	calcium-dependent activation of synaptic vesicle fusion	│ │ │ ├─ calcium-dependent activation of synaptic vesicle fusion	GO:0016079			0	13
GO:0150037	F41	BP	regulation of calcium-dependent activation of synaptic vesicle fusion	│ │ │ │ └─ regulation of calcium-dependent activation of synaptic vesicle fusion	GO:0099502			0	7
GO:2000300	F32	BP	regulation of synaptic vesicle exocytosis	│ │ │ ├─ regulation of synaptic vesicle exocytosis	GO:0016079			1	35	HGNC:17328	DTNBP1	DTNBP1
GO:0016081	F33	BP	synaptic vesicle docking	│ │ │ ├─ synaptic vesicle docking	GO:0016079			0	8
GO:0099148	F42	BP	regulation of synaptic vesicle docking	│ │ │ │ └─ regulation of synaptic vesicle docking	GO:0016081			0	3
GO:0031629	F34	BP	synaptic vesicle fusion to presynaptic active zone membrane	│ │ │ ├─ synaptic vesicle fusion to presynaptic active zone membrane	GO:0016079			1	8	HGNC:12642	VAMP1	VAMP1
GO:0031630	F43	BP	regulation of synaptic vesicle fusion to presynaptic active zone membrane	│ │ │ │ └─ regulation of synaptic vesicle fusion to presynaptic active zone membrane	GO:0031629			1	7	HGNC:12642	VAMP1	VAMP1
GO:0016082	F35	BP	synaptic vesicle priming	│ │ │ └─ synaptic vesicle priming	GO:0016079			2	13	HGNC:12642;HGNC:17056	VAMP1;RPH3A	VAMP1;RPH3A
GO:0010807	F44	BP	regulation of synaptic vesicle priming	│ │ │ └─ regulation of synaptic vesicle priming	GO:0016082			0	3
GO:0098700	F22	BP	synaptic vesicle neurotransmitter loading	│ │ ├─ synaptic vesicle neurotransmitter loading	GO:0099504			1	8	HGNC:4141	GAPDH	GAPDH
GO:0099162	F36	BP	regulation of synaptic vesicle neurotransmitter loading	│ │ │ └─ regulation of synaptic vesicle neurotransmitter loading	GO:0098700			1	2	HGNC:4141	GAPDH	GAPDH
GO:0099180	F23	BP	zinc ion import into synaptic vesicle	│ │ ├─ zinc ion import into synaptic vesicle	GO:0099504			0	2
GO:0097401	F24	BP	synaptic vesicle proton loading	│ │ ├─ synaptic vesicle proton loading	GO:0099504			1	18	HGNC:857	ATP6V1E1	ATP6V1E1
GO:1901546	F37	BP	regulation of proton loading	│ │ │ └─ regulation of proton loading	GO:0097401			0	1
GO:0048488	F25	BP	synaptic vesicle endocytosis	│ │ └─ synaptic vesicle endocytosis	GO:0099504	0.512971	0.879378	3	52	HGNC:2972;HGNC:11140;HGNC:565	DNM1;SNCB;AP2S1	DNM1;SNCB;AP2S1
GO:1900242	F38	BP	regulation of synaptic vesicle endocytosis	│ │ ├─ regulation of synaptic vesicle endocytosis	GO:0048488			0	17
GO:0016185	F39	BP	synaptic vesicle budding from presynaptic endocytic zone membrane	│ │ ├─ synaptic vesicle budding from presynaptic endocytic zone membrane	GO:0048488			0	1
GO:0098694	F45	BP	regulation of synaptic vesicle budding from presynaptic endocytic zone membrane	│ │ │ └─ regulation of synaptic vesicle budding from presynaptic endocytic zone membrane	GO:0016185			0	1
GO:0016191	F40	BP	synaptic vesicle uncoating	│ │ └─ synaptic vesicle uncoating	GO:0048488			0	3
GO:0099525	F6	BP	presynaptic dense core vesicle exocytosis	│ ├─ presynaptic dense core vesicle exocytosis	SYNGO:presynprocess			1	19	HGNC:2972	DNM1	DNM1
GO:0099161	F26	BP	regulation of presynaptic dense core vesicle exocytosis	│ │ └─ regulation of presynaptic dense core vesicle exocytosis	GO:0099525			0	9
GO:0001504	F7	BP	neurotransmitter uptake	│ ├─ neurotransmitter uptake	SYNGO:presynprocess			1	6	HGNC:11056	SLC6A9	SLC6A9
GO:0098810	F8	BP	neurotransmitter reuptake	│ ├─ neurotransmitter reuptake	SYNGO:presynprocess			1	10	HGNC:3757	FLOT1	FLOT1
GO:0051580	F27	BP	regulation of neurotransmitter uptake	│ │ └─ regulation of neurotransmitter uptake	GO:0098810			1	5	HGNC:3757	FLOT1	FLOT1
SYNGO:presyn_chaperoneProteinFolding	F9	BP	presynaptic chaperone-mediated protein folding	│ ├─ presynaptic chaperone-mediated protein folding	SYNGO:presynprocess			0	3
GO:0098928	F10	BP	presynaptic signaling pathway	│ └─ presynaptic signaling pathway	SYNGO:presynprocess			0	1
GO:0099526	F28	BP	presynapse to nucleus signaling pathway	│ └─ presynapse to nucleus signaling pathway	GO:0098928			0	1
SYNGO:postsynprocess	G1	BP	process in the postsynapse	├─ process in the postsynapse	SYNGO:synprocess	0.967127	0.986897	6	218	HGNC:1966;HGNC:1961;HGNC:14079;HGNC:11329;HGNC:565;HGNC:1384	CHRNE;CHRNB1;CHRNA9;SST;AP2S1;CABP1	CHRNE;CHRNB1;CHRNA9;SST;AP2S1;CABP1
GO:0099566	G2	BP	regulation of postsynaptic cytosolic calcium levels	│ ├─ regulation of postsynaptic cytosolic calcium levels	SYNGO:postsynprocess			0	12
GO:1905059	G8	BP	ATPase-coupled calcium ion transmembrane transporter activity involved in regulation of postsynaptic cytosolic calcium levels	│ │ ├─ ATPase-coupled calcium ion transmembrane transporter activity involved in regulation of postsynaptic cytosolic calcium levels	GO:0099566			0	1
GO:0099567	G9	BP	calcium ion binding involved in regulation of postsynaptic cytosolic calcium levels	│ │ ├─ calcium ion binding involved in regulation of postsynaptic cytosolic calcium levels	GO:0099566			0	1
GO:1905060	G10	BP	calcium:cation antiporter activity involved in regulation of postsynaptic cytosolic calcium ion levels	│ │ ├─ calcium:cation antiporter activity involved in regulation of postsynaptic cytosolic calcium ion levels	GO:0099566			0	3
GO:0098695	G11	BP	inositol 1,4,5-trisphosphate receptor activity involved in regulation of postsynaptic cytosolic calcium levels	│ │ ├─ inositol 1,4,5-trisphosphate receptor activity involved in regulation of postsynaptic cytosolic calcium levels	GO:0099566			0	1
GO:0099583	G12	BP	neurotransmitter receptor activity involved in regulation of postsynaptic cytosolic calcium levels	│ │ └─ neurotransmitter receptor activity involved in regulation of postsynaptic cytosolic calcium levels	GO:0099566			0	1
GO:0098872	G22	BP	G-protein coupled neurotransmitter receptor activity involved in regulation of postsynaptic cytosolic calcium levels	│ │ └─ G-protein coupled neurotransmitter receptor activity involved in regulation of postsynaptic cytosolic calcium levels	GO:0099583			0	1
GO:0060078	G3	BP	regulation of postsynaptic membrane potential	│ ├─ regulation of postsynaptic membrane potential	SYNGO:postsynprocess	0.549115		3	55	HGNC:1966;HGNC:1961;HGNC:14079	CHRNE;CHRNB1;CHRNA9	CHRNE;CHRNB1;CHRNA9
GO:0140233	G13	BP	intracellular cAMP-activated cation channel activity involved in regulation of postsynaptic membrane potential	│ │ ├─ intracellular cAMP-activated cation channel activity involved in regulation of postsynaptic membrane potential	GO:0060078			0	2
GO:0099579	G23	BP	G protein-coupled neurotransmitter receptor activity involved in regulation of postsynaptic membrane potential	│ │ │ └─ G protein-coupled neurotransmitter receptor activity involved in regulation of postsynaptic membrane potential	GO:0140233			0	2
GO:1904315	G14	BP	transmitter-gated ion channel activity involved in regulation of postsynaptic membrane potential	│ │ ├─ transmitter-gated ion channel activity involved in regulation of postsynaptic membrane potential	GO:0060078	0.382977	0.765955	3	42	HGNC:1966;HGNC:1961;HGNC:14079	CHRNE;CHRNB1;CHRNA9	CHRNE;CHRNB1;CHRNA9
GO:1905030	G15	BP	voltage-gated ion channel activity involved in regulation of postsynaptic membrane potential	│ │ └─ voltage-gated ion channel activity involved in regulation of postsynaptic membrane potential	GO:0060078			0	4
GO:0098962	G4	BP	regulation of postsynaptic neurotransmitter receptor activity	│ ├─ regulation of postsynaptic neurotransmitter receptor activity	SYNGO:postsynprocess			0	18
GO:0099072	G5	BP	regulation of postsynaptic membrane neurotransmitter receptor levels	│ ├─ regulation of postsynaptic membrane neurotransmitter receptor levels	SYNGO:postsynprocess			2	121	HGNC:11329;HGNC:565	SST;AP2S1	SST;AP2S1
GO:0099645	G16	BP	neurotransmitter receptor localization to postsynaptic specialization membrane	│ │ ├─ neurotransmitter receptor localization to postsynaptic specialization membrane	GO:0099072			0	44
GO:0098696	G24	BP	regulation of neurotransmitter receptor localization to postsynaptic specialization membrane	│ │ │ └─ regulation of neurotransmitter receptor localization to postsynaptic specialization membrane	GO:0099645			0	22
GO:0098967	G17	BP	exocytic insertion of neurotransmitter receptor to postsynaptic membrane	│ │ ├─ exocytic insertion of neurotransmitter receptor to postsynaptic membrane	GO:0099072			0	6
GO:0099145	G25	BP	regulation of exocytic insertion of neurotransmitter receptor to postsynaptic membrane	│ │ │ └─ regulation of exocytic insertion of neurotransmitter receptor to postsynaptic membrane	GO:0098967			0	1
GO:0098970	G18	BP	postsynaptic neurotransmitter receptor diffusion trapping	│ │ ├─ postsynaptic neurotransmitter receptor diffusion trapping	GO:0099072			0	5
GO:0150054	G26	BP	regulation of postsynaptic neurotransmitter receptor diffusion trapping	│ │ │ └─ regulation of postsynaptic neurotransmitter receptor diffusion trapping	GO:0098970			0	3
GO:0098884	G19	BP	postsynaptic neurotransmitter receptor endocytosis	│ │ └─ postsynaptic neurotransmitter receptor endocytosis	GO:0099072			1	38	HGNC:565	AP2S1	AP2S1
GO:0099149	G27	BP	regulation of postsynaptic neurotransmitter receptor endocytosis	│ │ └─ regulation of postsynaptic neurotransmitter receptor endocytosis	GO:0098884			0	30
GO:0150038	G6	BP	postsynaptic dense core vesicle exocytosis	│ ├─ postsynaptic dense core vesicle exocytosis	SYNGO:postsynprocess			0	2
GO:0150044	G20	BP	regulation of postsynaptic dense core vesicle exocytosis	│ │ └─ regulation of postsynaptic dense core vesicle exocytosis	GO:0150038			0	1
GO:0098926	G7	BP	postsynaptic signaling pathway	│ └─ postsynaptic signaling pathway	SYNGO:postsynprocess			1	18	HGNC:1384	CABP1	CABP1
GO:0099527	G21	BP	postsynapse to nucleus signaling pathway	│ └─ postsynapse to nucleus signaling pathway	GO:0098926			1	16	HGNC:1384	CABP1	CABP1
GO:1905539	G28	BP	regulation of postsynapse to nucleus signaling pathway	│ └─ regulation of postsynapse to nucleus signaling pathway	GO:0099527			0	2
GO:0099536	H1	BP	synaptic signaling	├─ synaptic signaling	SYNGO:synprocess			2	191	HGNC:2972;HGNC:24537	DNM1;CHMP2B	DNM1;CHMP2B
GO:0099537	H2	BP	trans-synaptic signaling	│ ├─ trans-synaptic signaling	GO:0099536			2	183	HGNC:2972;HGNC:24537	DNM1;CHMP2B	DNM1;CHMP2B
GO:0099541	H5	BP	trans-synaptic signaling by lipid	│ │ ├─ trans-synaptic signaling by lipid	GO:0099537			0	6
GO:0099542	H13	BP	trans-synaptic signaling by endocannabinoid	│ │ │ └─ trans-synaptic signaling by endocannabinoid	GO:0099541			0	6
GO:0098921	H21	BP	retrograde trans-synaptic signaling by endocannabinoid	│ │ │ ├─ retrograde trans-synaptic signaling by endocannabinoid	GO:0099542			0	4
GO:0099178	H26	BP	regulation of retrograde trans-synaptic signaling by endocanabinoid	│ │ │ │ └─ regulation of retrograde trans-synaptic signaling by endocanabinoid	GO:0098921			0	2
GO:0099553	H22	BP	trans-synaptic signaling by endocannabinoid, modulating synaptic transmission	│ │ │ └─ trans-synaptic signaling by endocannabinoid, modulating synaptic transmission	GO:0099542			0	2
GO:0150036	H27	BP	regulation of trans-synaptic signaling by endocannabinoid, modulating synaptic transmission	│ │ │ └─ regulation of trans-synaptic signaling by endocannabinoid, modulating synaptic transmission	GO:0099553			0	2
GO:0099540	H6	BP	trans-synaptic signaling by neuropeptide	│ │ ├─ trans-synaptic signaling by neuropeptide	GO:0099537			0	1
GO:0099543	H7	BP	trans-synaptic signaling by soluble gas	│ │ ├─ trans-synaptic signaling by soluble gas	GO:0099537			0	1
GO:0099548	H14	BP	trans-synaptic signaling by nitric oxide	│ │ │ └─ trans-synaptic signaling by nitric oxide	GO:0099543			0	1
GO:0099555	H23	BP	trans-synaptic signaling by nitric oxide, modulating synaptic transmission	│ │ │ └─ trans-synaptic signaling by nitric oxide, modulating synaptic transmission	GO:0099548			0	1
GO:0098925	H28	BP	retrograde trans-synaptic signaling by nitric oxide, modulating synaptic transmission	│ │ │ └─ retrograde trans-synaptic signaling by nitric oxide, modulating synaptic transmission	GO:0099555			0	1
GO:0099545	H8	BP	trans-synaptic signaling by trans-synaptic complex	│ │ ├─ trans-synaptic signaling by trans-synaptic complex	GO:0099537			0	12
GO:0098942	H15	BP	retrograde trans-synaptic signaling by trans-synaptic protein complex	│ │ │ ├─ retrograde trans-synaptic signaling by trans-synaptic protein complex	GO:0099545			0	7
GO:0099557	H16	BP	trans-synaptic signaling by trans-synaptic complex, modulating synaptic transmission	│ │ │ └─ trans-synaptic signaling by trans-synaptic complex, modulating synaptic transmission	GO:0099545			0	2
GO:0099157	H9	BP	trans-synaptic signalling via exosome	│ │ ├─ trans-synaptic signalling via exosome	GO:0099537			0	1
GO:0099183	H10	BP	trans-synaptic signaling by BDNF, modulating synaptic transmission	│ │ ├─ trans-synaptic signaling by BDNF, modulating synaptic transmission	GO:0099537			0	5
GO:0150035	H17	BP	regulation of trans-synaptic signaling by BDNF, modulating synaptic transmission	│ │ │ └─ regulation of trans-synaptic signaling by BDNF, modulating synaptic transmission	GO:0099183			0	1
GO:0007268	H11	BP	chemical synaptic transmission	│ │ └─ chemical synaptic transmission	GO:0099537			2	158	HGNC:2972;HGNC:24537	DNM1;CHMP2B	DNM1;CHMP2B
GO:0050804	H18	BP	modulation of chemical synaptic transmission	│ │ ├─ modulation of chemical synaptic transmission	GO:0007268			2	90	HGNC:2972;HGNC:24537	DNM1;CHMP2B	DNM1;CHMP2B
GO:0099531	H19	BP	presynaptic process involved in chemical synaptic transmission	│ │ ├─ presynaptic process involved in chemical synaptic transmission	GO:0007268			0	45
GO:0099171	H24	BP	presynaptic modulation of chemical synaptic transmission	│ │ │ └─ presynaptic modulation of chemical synaptic transmission	GO:0099531			0	45
GO:0099565	H20	BP	postsynaptic process involved in chemical synaptic transmission	│ │ └─ postsynaptic process involved in chemical synaptic transmission	GO:0007268			0	29
GO:0099170	H25	BP	postsynaptic modulation of chemical synaptic transmission	│ │ └─ postsynaptic modulation of chemical synaptic transmission	GO:0099565			0	27
GO:0099538	H3	BP	synaptic signaling via neuropeptide	│ ├─ synaptic signaling via neuropeptide	GO:0099536			0	8
GO:0099163	H4	BP	synaptic signaling by nitric oxide	│ └─ synaptic signaling by nitric oxide	GO:0099536			0	3
GO:0150045	H12	BP	regulation of synaptic signaling by nitric oxide	│ └─ regulation of synaptic signaling by nitric oxide	GO:0099163			0	2
GO:0050808	I1	BP	synapse organization	├─ synapse organization	SYNGO:synprocess	0.986897	0.986897	8	302	HGNC:24537;HGNC:4575;HGNC:1384;HGNC:9611;HGNC:1459;HGNC:613;HGNC:19267;HGNC:9507	CHMP2B;GRID1;CABP1;PTK2;CAMK1;APOE;MDGA1;PSD	CHMP2B;GRID1;CABP1;PTK2;CAMK1;APOE;MDGA1;PSD
GO:0099172	I2	BP	presynapse organization	│ ├─ presynapse organization	GO:0050808			0	2
GO:0099174	I16	BP	regulation of presynapse organization	│ │ └─ regulation of presynapse organization	GO:0099172			0	2
GO:0099173	I3	BP	postsynapse organization	│ ├─ postsynapse organization	GO:0050808			2	71	HGNC:24537;HGNC:4575	CHMP2B;GRID1	CHMP2B;GRID1
GO:0099175	I17	BP	regulation of postsynapse organization	│ │ ├─ regulation of postsynapse organization	GO:0099173			2	54	HGNC:24537;HGNC:4575	CHMP2B;GRID1	CHMP2B;GRID1
GO:0099084	I18	BP	postsynaptic specialization organization	│ │ └─ postsynaptic specialization organization	GO:0099173			0	1
GO:0099563	I4	BP	modification of synaptic structure	│ ├─ modification of synaptic structure	GO:0050808	0.246928		3	32	HGNC:24537;HGNC:1384;HGNC:9611	CHMP2B;CABP1;PTK2	CHMP2B;CABP1;PTK2
GO:0099010	I19	BP	modification of postsynaptic structure	│ │ └─ modification of postsynaptic structure	GO:0099563	0.23361	0.560663	3	31	HGNC:24537;HGNC:1384;HGNC:9611	CHMP2B;CABP1;PTK2	CHMP2B;CABP1;PTK2
GO:0099159	I34	BP	regulation of modification of postsynaptic structure	│ │ ├─ regulation of modification of postsynaptic structure	GO:0099010			1	9	HGNC:24537	CHMP2B	CHMP2B
GO:0098885	I35	BP	modification of postsynaptic actin cytoskeleton	│ │ └─ modification of postsynaptic actin cytoskeleton	GO:0099010			2	18	HGNC:1384;HGNC:9611	CABP1;PTK2	CABP1;PTK2
GO:1905274	I47	BP	regulation of modification of postsynaptic actin cytoskeleton	│ │ └─ regulation of modification of postsynaptic actin cytoskeleton	GO:0098885			1	8	HGNC:9611	PTK2	PTK2
GO:0050807	I5	BP	regulation of synapse organization	│ ├─ regulation of synapse organization	GO:0050808			2	29	HGNC:1459;HGNC:613	CAMK1;APOE	CAMK1;APOE
GO:0098918	I6	BP	structural constituent of synapse	│ ├─ structural constituent of synapse	GO:0050808			0	34
GO:0099181	I20	BP	structural constituent of presynapse	│ │ ├─ structural constituent of presynapse	GO:0098918			0	10
GO:0098882	I36	BP	structural constituent of active zone	│ │ │ ├─ structural constituent of active zone	GO:0099181			0	8
GO:0098699	I37	BP	structural constituent of presynaptic actin cytoskeleton	│ │ │ └─ structural constituent of presynaptic actin cytoskeleton	GO:0099181			0	1
GO:0099186	I21	BP	structural constituent of postsynapse	│ │ └─ structural constituent of postsynapse	GO:0098918			0	24
GO:0098973	I38	BP	structural constituent of postsynaptic actin cytoskeleton	│ │ ├─ structural constituent of postsynaptic actin cytoskeleton	GO:0099186			0	4
GO:0099184	I39	BP	structural constituent of postsynaptic intermediate filament cytoskeleton	│ │ ├─ structural constituent of postsynaptic intermediate filament cytoskeleton	GO:0099186			0	2
GO:0098879	I40	BP	structural constituent of postsynaptic specialization	│ │ ├─ structural constituent of postsynaptic specialization	GO:0099186			0	3
GO:0098919	I41	BP	structural constituent of postsynaptic density	│ │ └─ structural constituent of postsynaptic density	GO:0099186			0	11
GO:0150043	I7	BP	structural constituent of synapse-associated extracellular matrix	│ ├─ structural constituent of synapse-associated extracellular matrix	GO:0050808			0	1
GO:0099560	I8	BP	synapse adhesion between pre- and post-synapse	│ ├─ synapse adhesion between pre- and post-synapse	GO:0050808			1	37	HGNC:19267	MDGA1	MDGA1
GO:0099179	I22	BP	regulation of synaptic membrane adhesion	│ │ └─ regulation of synaptic membrane adhesion	GO:0099560			1	7	HGNC:19267	MDGA1	MDGA1
GO:0008039	I9	BP	synaptic target recognition	│ ├─ synaptic target recognition	GO:0050808			0	3
GO:0007416	I10	BP	synapse assembly	│ ├─ synapse assembly	GO:0050808			2	92	HGNC:19267;HGNC:9507	MDGA1;PSD	MDGA1;PSD
GO:0099054	I23	BP	presynapse assembly	│ │ ├─ presynapse assembly	GO:0007416			0	17
GO:0051963	I24	BP	regulation of synapse assembly	│ │ ├─ regulation of synapse assembly	GO:0007416			2	49	HGNC:19267;HGNC:9507	MDGA1;PSD	MDGA1;PSD
GO:1905606	I42	BP	regulation of presynapse assembly	│ │ │ ├─ regulation of presynapse assembly	GO:0051963			1	31	HGNC:19267	MDGA1	MDGA1
GO:0150052	I43	BP	regulation of postsynapse assembly	│ │ │ └─ regulation of postsynapse assembly	GO:0051963			1	7	HGNC:9507	PSD	PSD
GO:0098698	I25	BP	postsynaptic specialization assembly	│ │ ├─ postsynaptic specialization assembly	GO:0007416			0	32
GO:0099150	I44	BP	regulation of postsynaptic specialization assembly	│ │ │ ├─ regulation of postsynaptic specialization assembly	GO:0098698			0	7
GO:0097107	I45	BP	postsynaptic density assembly	│ │ │ └─ postsynaptic density assembly	GO:0098698			0	19
GO:0099151	I48	BP	regulation of postsynaptic density assembly	│ │ │ └─ regulation of postsynaptic density assembly	GO:0097107			0	14
GO:0097104	I26	BP	postsynaptic membrane assembly	│ │ └─ postsynaptic membrane assembly	GO:0007416			0	1
GO:0098883	I11	BP	synapse disassembly	│ ├─ synapse disassembly	GO:0050808			0	8
GO:1905806	I27	BP	regulation of synapse disassembly	│ │ └─ regulation of synapse disassembly	GO:0098883			0	8
GO:0060074	I12	BP	synapse maturation	│ ├─ synapse maturation	GO:0050808			0	17
GO:0090128	I28	BP	regulation of synapse maturation	│ │ └─ regulation of synapse maturation	GO:0060074			0	14
GO:0099558	I13	BP	maintenance of synapse structure	│ ├─ maintenance of synapse structure	GO:0050808			0	18
GO:0099559	I29	BP	maintenance of alignment of postsynaptic density and presynaptic active zone	│ │ ├─ maintenance of alignment of postsynaptic density and presynaptic active zone	GO:0099558			0	4
GO:0098880	I30	BP	maintenance of postsynaptic specialization structure	│ │ └─ maintenance of postsynaptic specialization structure	GO:0099558			0	9
GO:0099562	I46	BP	maintenance of postsynaptic density structure	│ │ └─ maintenance of postsynaptic density structure	GO:0098880			0	2
GO:0099187	I14	BP	presynaptic cytoskeleton organization	│ ├─ presynaptic cytoskeleton organization	GO:0050808			0	5
GO:0099140	I31	BP	presynaptic actin cytoskeleton organization	│ │ └─ presynaptic actin cytoskeleton organization	GO:0099187			0	5
GO:0099188	I15	BP	postsynaptic cytoskeleton organization	│ └─ postsynaptic cytoskeleton organization	GO:0050808			0	25
GO:0098974	I32	BP	postsynaptic actin cytoskeleton organization	│ ├─ postsynaptic actin cytoskeleton organization	GO:0099188			0	21
GO:0099190	I33	BP	postsynaptic spectrin-associated cytoskeleton organization	│ └─ postsynaptic spectrin-associated cytoskeleton organization	GO:0099188			0	4
SYNGO:metabolism	J1	BP	metabolism	├─ metabolism	SYNGO:synprocess	9.35022e-13	3.74009e-12	29	93	HGNC:4141;HGNC:24023;HGNC:10369;HGNC:10298;HGNC:10299;HGNC:10302;HGNC:10303;HGNC:10307;HGNC:10306;HGNC:10316;HGNC:10327;HGNC:10325;HGNC:10328;HGNC:10331;HGNC:10344;HGNC:10347;HGNC:10348;HGNC:10360;HGNC:10368;HGNC:10371;HGNC:10377;HGNC:12458;HGNC:10383;HGNC:10384;HGNC:10385;HGNC:10387;HGNC:10396;HGNC:10411;HGNC:10426	GAPDH;KLHL17;RPL9;RPL10;RPL10A;RPL12;RPL13;RPL17;RPL15;RPL23;RPL26;RPL24;RPL27;RPL29;RPL35;RPL37;RPL37A;RPL5;RPL8;RPLP0;RPLP2;UBA52;RPS10;RPS11;RPS12;RPS14;RPS16;RPS24;RPS5	GAPDH;KLHL17;RPL9;RPL10;RPL10A;RPL12;RPL13;RPL17;RPL15;RPL23;RPL26;RPL24;RPL27;RPL29;RPL35;RPL37;RPL37A;RPL5;RPL8;RPLP0;RPLP2;UBA52;RPS10;RPS11;RPS12;RPS14;RPS16;RPS24;RPS5
SYNGO:presyn_ATPmetabolic	J2	BP	ATP metabolic process in the presynapse	│ ├─ ATP metabolic process in the presynapse	SYNGO:metabolism			0	1
SYNGO:presyn_regulationATPmetabolic	J12	BP	regulation of ATP metabolic process in the presynapse	│ │ └─ regulation of ATP metabolic process in the presynapse	SYNGO:presyn_ATPmetabolic			0	1
SYNGO:postsyn_ATPmetabolic	J3	BP	ATP metabolic process in the postsynapse	│ ├─ ATP metabolic process in the postsynapse	SYNGO:metabolism			1	1	HGNC:4141	GAPDH	GAPDH
GO:0099546	J4	BP	protein catabolic process, modulating synaptic transmission	│ ├─ protein catabolic process, modulating synaptic transmission	SYNGO:metabolism			0	1
GO:0099574	J5	BP	regulation of protein catabolic process at synapse, modulating synaptic transmission	│ ├─ regulation of protein catabolic process at synapse, modulating synaptic transmission	SYNGO:metabolism			0	6
GO:0099576	J13	BP	regulation of protein catabolic process at postsynapse, modulating synaptic transmission	│ │ ├─ regulation of protein catabolic process at postsynapse, modulating synaptic transmission	GO:0099574			0	5
GO:0099575	J14	BP	regulation of protein catabolic process at presynapse, modulating synaptic transmission	│ │ └─ regulation of protein catabolic process at presynapse, modulating synaptic transmission	GO:0099574			0	1
GO:0099547	J6	BP	regulation of translation at synapse, modulating synaptic transmission	│ ├─ regulation of translation at synapse, modulating synaptic transmission	SYNGO:metabolism			0	7
GO:0099578	J15	BP	regulation of translation at postsynapse, modulating synaptic transmission	│ │ ├─ regulation of translation at postsynapse, modulating synaptic transmission	GO:0099547			0	3
GO:0099577	J16	BP	regulation of translation at presynapse, modulating synaptic transmission	│ │ └─ regulation of translation at presynapse, modulating synaptic transmission	GO:0099547			0	2
GO:0042135	J7	BP	neurotransmitter catabolic process	│ ├─ neurotransmitter catabolic process	SYNGO:metabolism			0	2
GO:0140246	J8	BP	protein catabolic process at synapse	│ ├─ protein catabolic process at synapse	SYNGO:metabolism			1	13	HGNC:24023	KLHL17	KLHL17
GO:0140247	J17	BP	protein catabolic process at presynapse	│ │ ├─ protein catabolic process at presynapse	GO:0140246			0	3
GO:0140251	J21	BP	regulation protein catabolic process at presynapse	│ │ │ └─ regulation protein catabolic process at presynapse	GO:0140247			0	3
GO:0140249	J18	BP	protein catabolic process at postsynapse	│ │ └─ protein catabolic process at postsynapse	GO:0140246			1	10	HGNC:24023	KLHL17	KLHL17
GO:0140252	J22	BP	regulation protein catabolic process at postsynapse	│ │ └─ regulation protein catabolic process at postsynapse	GO:0140249			1	7	HGNC:24023	KLHL17	KLHL17
GO:0042136	J9	BP	neurotransmitter biosynthetic process	│ ├─ neurotransmitter biosynthetic process	SYNGO:metabolism			0	2
GO:0140241	J10	BP	translation at synapse	│ ├─ translation at synapse	SYNGO:metabolism	1.24013e-15		27	56	HGNC:10369;HGNC:10298;HGNC:10299;HGNC:10302;HGNC:10303;HGNC:10307;HGNC:10306;HGNC:10316;HGNC:10327;HGNC:10325;HGNC:10328;HGNC:10331;HGNC:10344;HGNC:10347;HGNC:10348;HGNC:10360;HGNC:10368;HGNC:10371;HGNC:10377;HGNC:12458;HGNC:10383;HGNC:10384;HGNC:10385;HGNC:10387;HGNC:10396;HGNC:10411;HGNC:10426	RPL9;RPL10;RPL10A;RPL12;RPL13;RPL17;RPL15;RPL23;RPL26;RPL24;RPL27;RPL29;RPL35;RPL37;RPL37A;RPL5;RPL8;RPLP0;RPLP2;UBA52;RPS10;RPS11;RPS12;RPS14;RPS16;RPS24;RPS5	RPL9;RPL10;RPL10A;RPL12;RPL13;RPL17;RPL15;RPL23;RPL26;RPL24;RPL27;RPL29;RPL35;RPL37;RPL37A;RPL5;RPL8;RPLP0;RPLP2;UBA52;RPS10;RPS11;RPS12;RPS14;RPS16;RPS24;RPS5
GO:0140236	J19	BP	translation at presynapse	│ │ ├─ translation at presynapse	GO:0140241	2.06611e-16	2.47934e-15	27	51	HGNC:10369;HGNC:10298;HGNC:10299;HGNC:10302;HGNC:10303;HGNC:10307;HGNC:10306;HGNC:10316;HGNC:10327;HGNC:10325;HGNC:10328;HGNC:10331;HGNC:10344;HGNC:10347;HGNC:10348;HGNC:10360;HGNC:10368;HGNC:10371;HGNC:10377;HGNC:12458;HGNC:10383;HGNC:10384;HGNC:10385;HGNC:10387;HGNC:10396;HGNC:10411;HGNC:10426	RPL9;RPL10;RPL10A;RPL12;RPL13;RPL17;RPL15;RPL23;RPL26;RPL24;RPL27;RPL29;RPL35;RPL37;RPL37A;RPL5;RPL8;RPLP0;RPLP2;UBA52;RPS10;RPS11;RPS12;RPS14;RPS16;RPS24;RPS5	RPL9;RPL10;RPL10A;RPL12;RPL13;RPL17;RPL15;RPL23;RPL26;RPL24;RPL27;RPL29;RPL35;RPL37;RPL37A;RPL5;RPL8;RPLP0;RPLP2;UBA52;RPS10;RPS11;RPS12;RPS14;RPS16;RPS24;RPS5
GO:0140242	J20	BP	translation at postsynapse	│ │ └─ translation at postsynapse	GO:0140241	1.24013e-15	7.44076e-15	27	56	HGNC:10369;HGNC:10298;HGNC:10299;HGNC:10302;HGNC:10303;HGNC:10307;HGNC:10306;HGNC:10316;HGNC:10327;HGNC:10325;HGNC:10328;HGNC:10331;HGNC:10344;HGNC:10347;HGNC:10348;HGNC:10360;HGNC:10368;HGNC:10371;HGNC:10377;HGNC:12458;HGNC:10383;HGNC:10384;HGNC:10385;HGNC:10387;HGNC:10396;HGNC:10411;HGNC:10426	RPL9;RPL10;RPL10A;RPL12;RPL13;RPL17;RPL15;RPL23;RPL26;RPL24;RPL27;RPL29;RPL35;RPL37;RPL37A;RPL5;RPL8;RPLP0;RPLP2;UBA52;RPS10;RPS11;RPS12;RPS14;RPS16;RPS24;RPS5	RPL9;RPL10;RPL10A;RPL12;RPL13;RPL17;RPL15;RPL23;RPL26;RPL24;RPL27;RPL29;RPL35;RPL37;RPL37A;RPL5;RPL8;RPLP0;RPLP2;UBA52;RPS10;RPS11;RPS12;RPS14;RPS16;RPS24;RPS5
GO:0140245	J23	BP	regulation of translation at postsynapse	│ │ └─ regulation of translation at postsynapse	GO:0140242			0	4
GO:0140235	J11	BP	RNA polyadenylation at postsynapse	│ └─ RNA polyadenylation at postsynapse	SYNGO:metabolism			0	1
SYNGO:transport	K1	BP	transport	└─ transport	SYNGO:synprocess			0	36
GO:0008088	K2	BP	axo-dendritic transport	├─ axo-dendritic transport	SYNGO:transport			0	15
GO:0098930	K7	BP	axonal transport	│ ├─ axonal transport	GO:0008088			0	5
GO:0008089	K13	BP	anterograde axonal transport	│ │ ├─ anterograde axonal transport	GO:0098930			0	4
GO:0099641	K21	BP	anterograde axonal protein transport	│ │ │ ├─ anterograde axonal protein transport	GO:0008089			0	2
GO:0140231	K22	BP	anterograde axonal transport of neurotransmitter receptor complex	│ │ │ └─ anterograde axonal transport of neurotransmitter receptor complex	GO:0008089			0	1
GO:0099088	K14	BP	axonal transport of messenger ribonucleoprotein complex	│ │ └─ axonal transport of messenger ribonucleoprotein complex	GO:0098930			0	1
GO:0098935	K8	BP	dendritic transport	│ └─ dendritic transport	GO:0008088			0	10
GO:0098937	K15	BP	anterograde dendritic transport	│ ├─ anterograde dendritic transport	GO:0098935			0	3
GO:0098971	K23	BP	anterograde dendritic transport of neurotransmitter receptor complex	│ │ └─ anterograde dendritic transport of neurotransmitter receptor complex	GO:0098937			0	2
GO:0098939	K16	BP	dendritic transport of mitochondrion	│ ├─ dendritic transport of mitochondrion	GO:0098935			0	1
GO:0098961	K17	BP	dendritic transport of ribonucleoprotein complex	│ └─ dendritic transport of ribonucleoprotein complex	GO:0098935			0	5
GO:0098963	K24	BP	dendritic transport of messenger ribonucleoprotein complex	│ └─ dendritic transport of messenger ribonucleoprotein complex	GO:0098961			0	5
GO:0098964	K27	BP	anterograde dendritic transport of messenger ribonucleoprotein complex	│ └─ anterograde dendritic transport of messenger ribonucleoprotein complex	GO:0098963			0	1
GO:0099514	K3	BP	synaptic vesicle cytoskeletal transport	├─ synaptic vesicle cytoskeletal transport	SYNGO:transport			0	2
GO:0099517	K9	BP	synaptic vesicle transport along microtubule	│ └─ synaptic vesicle transport along microtubule	GO:0099514			0	2
GO:0048490	K18	BP	anterograde synaptic vesicle transport	│ └─ anterograde synaptic vesicle transport	GO:0099517			0	2
GO:1903742	K25	BP	regulation of anterograde synaptic vesicle transport	│ └─ regulation of anterograde synaptic vesicle transport	GO:0048490			0	1
GO:0099090	K4	BP	synaptic vesicle recycling via endosome	├─ synaptic vesicle recycling via endosome	SYNGO:transport			0	2
GO:0099158	K10	BP	regulation of recycling endosome localization within postsynapse	│ └─ regulation of recycling endosome localization within postsynapse	GO:0099090			0	1
GO:0099089	K5	BP	establishment of endoplasmic reticulum localization to postsynapse	├─ establishment of endoplasmic reticulum localization to postsynapse	SYNGO:transport			0	1
GO:0099637	K6	BP	neurotransmitter receptor transport	└─ neurotransmitter receptor transport	SYNGO:transport			0	15
GO:0098877	K11	BP	neurotransmitter receptor transport to plasma membrane	├─ neurotransmitter receptor transport to plasma membrane	GO:0099637			0	14
GO:0098969	K19	BP	neurotransmitter receptor transport to postsynaptic membrane	│ ├─ neurotransmitter receptor transport to postsynaptic membrane	GO:0098877			0	4
GO:0099639	K20	BP	neurotransmitter receptor transport, endosome to plasma membrane	│ └─ neurotransmitter receptor transport, endosome to plasma membrane	GO:0098877			0	11
GO:0098887	K26	BP	neurotransmitter receptor transport, endosome to postsynaptic membrane	│ └─ neurotransmitter receptor transport, endosome to postsynaptic membrane	GO:0099639			0	10
GO:0099152	K28	BP	regulation of neurotransmitter receptor transport, endosome to postsynaptic membrane	│ └─ regulation of neurotransmitter receptor transport, endosome to postsynaptic membrane	GO:0098887			0	3
GO:0098943	K12	BP	neurotransmitter receptor transport, postsynaptic endosome to lysosome	└─ neurotransmitter receptor transport, postsynaptic endosome to lysosome	GO:0099637			0	1
